# Supplementary material for: Fine mapping of candidate effector genes for heart rate
Source: Hum Genet. 2024 Jul 6;143(9-10):1207–21. doi: 10.1007/s00439-024-02684-z (PMC11485034; doi:10.1007/s00439-024-02684-z)
Supplement: Supplementary file 1 — Supplementary Material 1 [file 439_2024_2684_MOESM1_ESM.xlsx]

## Sheet: Overview
Overview of Supplementary Tables
Tab label	Supplementary Table caption
ST1_Signals	Supplementary Table 1: Distinct signals associated with RHR and credible set size
ST2_fGWAS	Supplementary Table 2: Estimate and 95% confidence interval of the enrichment at the most significant annotations for RHR, calculated using functional GWAS.
ST3_HC	Supplementary Table 3: High-confidence variants of being causally associated with RHR
ST4_eQTL	Supplementary Table 4: Results from eQTL colocalisation analyses
ST5_HiC	Supplementary Table 5: Results from Hi-C analyses
ST6_pQTL	Supplementary Table 6: Results from pQTL colocalisation analyses
ST7_CandGen	Supplementary Table 7: 262 candidate genes for RHR and additional evidence of support
ST8_BP	Supplementary Table 8: Top biological pathways indicated using the 262 candidate genes for RHR
ST9_Drug	Supplementary Table 9: Top effector genes and druggability
ST10_GeneSet	Supplementary Table 10: Summary of gene-set enrichment in clinical indication categories
ST11_Pathway	Supplementary Table 11: Pathway-set Enrichment Analysis
ST12_LookUp	Supplementary Table 12: Lookup of the 39 genes prioritised by van de Vegte et al in our list of 262 candidate genes

## Sheet: ST1_Signals
Supplementary Table 1: Distinct signals associated with RHR and credible set size
snpid, rsID of the lead SNV in the meta-analysis GWAS; CHR, chromosome; BP, base pair position in human genome build 37; EA, effect allele; EAF, effect allele frequency; BETA, effect size (beats per minute), obtained after cojo-joint analysis in GCTA; SE, standard error; P, P-value; N, sample size.
Nearest gene	snpid	locus_no	CHR	SNP	BP	EA	EAF	N	BETA	SE	P	Boundaries	noOfSNPs in credible set
RNF207	rs709209	1	1	1:6278414:A:G	6278414	A	0.658188	389621	-0.297304	0.0260266	3.21e-30	chr1:6278414-6278414	1
ICMT	rs846110	1	1	1:6282950:T:G	6282950	T	0.98049	389723	0.63875	0.0884345	5.09e-13	chr1:6282950-6289835	2
ICMT	rs139693978	1	1	1:6297592:C:T	6297592	C	0.989965	384979	0.688447	0.122257	1.79e-08	chr1:6269108-6318209	7
KIF1B	rs112682076	2	1	1:10357806:G:C	10357806	G	0.989377	370380	-0.851641	0.119949	1.25e-12	chr1:10000476-10357806	2
CASZ1	NA	2	1	1:10719158:TC:T	10719158	TC	0.962326	387543	-0.542048	0.0631367	9.06e-18	chr1:10683242-10752717	31
TRIM63	rs2275947	3	1	1:26383875:A:G	26383875	A	0.785069	389343	0.200834	0.0292706	6.82e-12	chr1:26357667-26606291	13
HMGN2	rs116732601	3	1	1:26825588:T:C	26825588	T	0.982994	352971	-0.546068	0.0976687	2.26e-08	chr1:26487995-26965830	37
MACF1	NA	4	1	1:39954548:A:AAT	39954548	A	0.801034	387093	-0.180072	0.0301282	2.27e-09	chr1:39552963-40721908	386
SLC2A1	NA	5	1	1:43410299:C:CG	43410299	C	0.678449	385396	0.182561	0.0258086	1.51e-12	chr1:43401499-43437255	26
MED8	rs11586272	5	1	1:43844602:T:C	43844602	T	0.34349	389465	-0.160991	0.0252517	1.82e-10	chr1:43760070-43930738	73
RNF220	rs272564	6	1	1:45012273:A:C	45012273	A	0.716943	381075	-0.442419	0.0269233	1.12e-60	chr1:45012273-45012273	1
MAST2	NA	6	1	1:46441649:CT:C	46441649	CT	0.534536	381691	0.203867	0.0242955	4.81e-17	chr1:46026397-46605728	76
FAF1	rs112247206	7	1	1:51217792:C:T	51217792	C	0.719654	387826	-0.159406	0.0267527	2.55e-09	chr1:50926222-51518494	68
GLIS1	rs2141080	8	1	1:54138489:C:T	54138489	C	0.74566	390239	-0.15077	0.0275137	4.26e-08	chr1:54117985-54959294	136
SSBP3	rs10888844	8	1	1:54765727:C:T	54765727	C	0.329729	383462	0.161283	0.0257114	3.55e-10	chr1:54762721-54959294	7
SGIP1	rs17129012	9	1	1:66986867:C:T	66986867	C	0.786246	385303	0.330369	0.0294075	2.77e-29	chr1:66984572-66991346	6
GNG12-AS1	NA	10	1	1:68520973:GT:G	68520973	GT	0.232128	357875	0.162702	0.0296293	3.99e-08	chr1:68268520-68567299	71
NEGR1	NA	11	1	1:72767554:CA:C	72767554	CA	0.79394	362361	0.16803	0.030735	4.58e-08	chr1:72496892-72949290	128
TNNI3K	rs1514177	12	1	1:74991402:C:G	74991402	C	0.424074	389145	-0.137264	0.0242737	1.56e-08	chr1:74947410-75014362	47
ADGRL4	rs10874105	13	1	1:80452152:A:G	80452152	A	0.640232	385964	-0.220017	0.0250982	1.85e-18	chr1:80451069-80545082	39
ADGRL2	NA	14	1	1:82599080:C:T	82599080	C	0.760997	381065	-0.165484	0.0284251	5.82e-09	chr1:82266837-82684333	117
MIR548AP	rs3850432	15	1	1:83891406:G:T	83891406	G	0.508634	389807	0.134937	0.0239753	1.82e-08	chr1:83881828-83891406	12
LINC01364	rs2050586	16	1	1:87905828:G:C	87905828	G	0.639785	386248	0.26317	0.0250828	9.4e-26	chr1:87896499-87910637	12
LINC01364	rs6694829	16	1	1:88025144:T:C	88025144	T	0.747838	389963	0.209908	0.0275963	2.82e-14	chr1:87980213-88029611	10
LINC01364	rs1155338	16	1	1:88405184:C:A	88405184	C	0.846745	389438	0.208645	0.0332888	3.66e-10	chr1:88384579-88405391	14
BCAR3	rs236321	17	1	1:94055890:G:C	94055890	G	0.752805	385149	0.177652	0.0279524	2.08e-10	chr1:94051350-94125506	18
GNAI3	rs41280328	18	1	1:110136884:T:C	110136884	T	0.974126	387919	0.428976	0.0756807	1.44e-08	chr1:109824250-110178922	43
CD101	rs1009262	19	1	1:117555012:A:C	117555012	A	0.8113	388090	0.178153	0.030701	6.52e-09	chr1:117514675-117913073	52
ZBTB37	rs28680958	20	1	1:173848808:G:A	173848808	G	0.782624	389648	0.162098	0.0290654	2.45e-08	chr1:173625710-174356844	244
NMNAT2	rs1338373	21	1	1:183399613:G:A	183399613	G	0.556993	388955	-0.150301	0.0241555	4.9e-10	chr1:183286581-183402201	28
LMOD1	rs12120991	22	1	1:201873998:C:G	201873998	C	0.794606	389618	0.170711	0.029676	8.79e-09	chr1:201791200-201886423	27
MDM4	NA	23	1	1:204723593:A:AT	204723593	A	0.89608	388078	0.25904	0.0393677	4.7e-11	chr1:204720502-204783439	86
RBBP5	NA	23	1	1:205078702:TA:T	205078702	TA	0.516953	353578	-0.151893	0.025186	1.63e-09	chr1:204317623-205257338	144
LOC148696	rs7512286	24	1	1:207993102:A:G	207993102	A	0.896372	387526	-0.57438	0.0401494	2.01e-46	chr1:207988603-208026279	16
CD34	rs7522233	24	1	1:208131044:T:C	208131044	T	0.645058	385876	0.399996	0.0256277	6.43e-55	chr1:208125585-208135170	44
PPP2R5A	NA	25	1	1:212375778:CT:C	212375778	CT	0.530953	371790	0.145804	0.0245929	3.05e-09	chr1:211914587-212428571	192
PROX1	NA	26	1	1:214201218:A:T	214201218	A	0.980228	384972	-0.552331	0.0866347	1.82e-10	chr1:214175531-214240685	72
ESRRG	rs17042848	27	1	1:216734001:T:A	216734001	T	0.816764	385973	0.285169	0.0311519	5.48e-20	chr1:216733461-216734001	2
ESRRG	rs1416527	27	1	1:217236801:G:A	217236801	G	0.352469	372274	-0.148551	0.0256915	7.38e-09	chr1:216677736-218171840	22
GPATCH2	rs11117882	27	1	1:217736417:A:G	217736417	A	0.768653	389601	-0.20961	0.0284379	1.7e-13	chr1:217736417-217769516	27
ACTN2	rs12724121	28	1	1:236852282:A:T	236852282	A	0.372969	387671	-0.187557	0.0248533	4.47e-14	chr1:236852282-236853167	2
RYR2	rs112812424	28	1	1:237723052:T:C	237723052	T	0.976537	387584	0.644857	0.0794137	4.65e-16	chr1:237709708-237773247	25
RYR2	rs2253831	28	1	1:237923053:C:T	237923053	C	0.315841	381083	0.159525	0.026079	9.54e-10	chr1:237905568-237952759	13
ALKAL2	rs77165542	29	2	2:430975:C:T	430975	C	0.964256	380310	-0.3618	0.0653624	3.11e-08	chr2:272051-653874	223
SOX11	NA	30	2	2:5856582:C:CAT	5856582	C	0.738037	383187	0.156514	0.0274935	1.25e-08	chr2:5837271-5892564	38
ID2	rs13022216	31	2	2:8714879:G:A	8714879	G	0.475008	383728	-0.135115	0.0241912	2.33e-08	chr2:8694850-8764874	41
VSNL1	rs1996610	32	2	2:17754316:A:G	17754316	A	0.370855	388701	-0.184178	0.0248497	1.25e-13	chr2:17627857-17810822	49
NT5C1B-RDH14	rs4832611	32	2	2:18804394:A:G	18804394	A	0.59775	388857	-0.144788	0.024474	3.3e-09	chr2:18802313-18868188	24
ITSN2	NA	33	2	2:24571059:ATT:A	24571059	ATT	0.0472977	381372	-0.325652	0.0571751	1.23e-08	chr2:23988899-25599747	223
ADCY3	rs10203386	33	2	2:25136866:T:A	25136866	T	0.548903	388431	0.17774	0.024168	1.92e-13	chr2:25079770-25193469	100
GCKR	rs1260326	34	2	2:27730940:T:C	27730940	T	0.395546	389615	0.341848	0.0245187	3.5e-44	chr2:27730940-27730940	1
CLIP4	rs3100246	35	2	2:29383256:G:T	29383256	G	0.848009	389608	-0.186343	0.0333943	2.4e-08	chr2:29383256-29383256	1
EPAS1	rs7579899	36	2	2:46537604:A:G	46537604	A	0.401277	390976	-0.16954	0.0244166	3.82e-12	chr2:46521897-46541176	14
MSH6	rs3136292	37	2	2:48020382:T:C	48020382	T	0.69745	389010	-0.150113	0.0261192	9.07e-09	chr2:47983983-48475799	66
ASB3	rs17045199	38	2	2:53993487:G:A	53993487	G	0.646625	388758	-0.145816	0.025108	6.34e-09	chr2:53864496-54335506	171
MIR4ACHE2	NA	39	2	2:60027233:C:CG	60027233	C	0.391481	367582	0.227035	0.0252886	2.76e-19	chr2:60002572-60030580	19
SERTAD2	rs2422276	40	2	2:64870889:A:G	64870889	A	0.54471	387652	-0.145371	0.024135	1.71e-09	chr2:64865804-64881997	4
MEIS1	rs62144050	41	2	2:66725062:T:C	66725062	T	0.713728	389938	-0.234802	0.0265119	8.26e-19	chr2:66725062-66725062	1
ASTL	rs749459	42	2	2:96795714:G:A	96795714	G	0.624591	389362	-0.166613	0.0247667	1.73e-11	chr2:96675259-96944553	26
NPAS2	rs12619710	43	2	2:101579487:T:C	101579487	T	0.780818	388782	0.221801	0.0290111	2.08e-14	chr2:101578458-101579487	3
BCL2L11	rs17041868	44	2	2:111894720:T:C	111894720	T	0.935961	390396	-0.308336	0.0496217	5.17e-10	chr2:111868604-111925731	14
BCL2L11	rs6760053	44	2	2:111932997:C:G	111932997	C	0.537758	388666	0.154058	0.0244208	2.82e-10	chr2:111863438-111948809	69
MGAT5	rs3791304	45	2	2:135168676:A:G	135168676	A	0.5947	388867	-0.138053	0.0244432	1.62e-08	chr2:134909528-135667201	131
TEX41	rs17408036	46	2	2:145752599:T:C	145752599	T	0.841328	375725	-0.204521	0.0334139	9.31e-10	chr2:145638766-145798807	18
ACVR2A	NA	47	2	2:148360603:C:T	148360603	C	0.606828	385772	0.164225	0.0246664	2.78e-11	chr2:148348115-148370753	27
TANC1	NA	48	2	2:159958894:C:T	159958894	C	0.803894	387419	0.243884	0.0302803	8e-16	chr2:159958894-159983331	15
COBLL1	rs13389219	49	2	2:165528876:C:T	165528876	C	0.60688	390045	0.150913	0.0245325	7.67e-10	chr2:165501849-165687186	38
SCN2A	NA	49	2	2:166223227:C:CAA	166223227	C	0.737751	312024	0.167118	0.0304584	4.09e-08	chr2:165002610-166522285	125
MAP3K20	rs7575189	50	2	2:174015168:G:A	174015168	G	0.4108	389133	-0.145836	0.0243837	2.22e-09	chr2:173940437-174072081	48
MIR548N	NA	51	2	2:179279516:C:CT	179279516	C	0.96027	365225	0.387768	0.0638629	1.26e-09	chr2:178565913-179766285	8
TTN-AS1	rs13005601	51	2	2:179388657:G:A	179388657	G	0.863137	389272	0.258047	0.0384151	1.85e-11	chr2:179380096-179464954	26
CCDC141	rs17362588	51	2	2:179721046:G:A	179721046	G	0.911684	390482	-1.10292	0.0428626	5.2e-146	chr2:179721046-179725237	2
CCDC141	rs72959397	51	2	2:179772393:C:A	179772393	C	0.895047	388253	-0.252254	0.0398816	2.53e-10	chr2:179755937-179783470	7
CCDC141	rs10497529	51	2	2:179839888:G:A	179839888	G	0.962793	390258	-1.385	0.0687567	3.07e-90	chr2:179839888-179839888	1
ZNF804A	rs76450051	52	2	2:184964987:G:T	184964987	G	0.85318	354353	-0.205541	0.0355606	7.47e-09	chr2:184866994-185277576	157
ZNF804A	rs62174928	52	2	2:185399079:C:G	185399079	C	0.69794	386339	-0.148817	0.0262519	1.44e-08	chr2:185384875-185453159	26
CALCRL	rs62172372	53	2	2:188242369:A:G	188242369	A	0.802036	380385	-0.374608	0.0304504	8.81e-35	chr2:188151187-188242369	5
INPP1	rs2014259	54	2	2:191251090:T:G	191251090	T	0.376099	384263	0.168873	0.0249214	1.23e-11	chr2:191209718-191725648	191
SLC39A10	rs9288243	55	2	2:196148897:C:T	196148897	C	0.891743	387877	-0.230385	0.0386723	2.56e-09	chr2:195998316-196196632	201
SPATS2L	rs295139	56	2	2:201159988:T:A	201159988	T	0.586325	389545	-0.155108	0.0243454	1.88e-10	chr2:201117944-201198471	20
ERBB4	rs10172782	57	2	2:213089415:C:G	213089415	C	0.454967	387541	0.142844	0.0241399	3.27e-09	chr2:213052146-213258418	67
SPEG	rs907683	58	2	2:220299541:G:T	220299541	G	0.427758	371800	0.317967	0.0251421	1.17e-36	chr2:220299541-220299541	1
SPEG	rs6745071	58	2	2:220340524:C:A	220340524	C	0.343764	389307	0.165145	0.025594	1.1e-10	chr2:220250232-220379560	30
MFF-DT	rs62279163	59	2	2:228168099:C:A	228168099	C	0.666338	387787	0.244141	0.0254858	9.75e-22	chr2:228133809-228179328	10
B3GNT7	rs13025087	60	2	2:232264914:G:T	232264914	G	0.763304	389457	0.34173	0.0282112	8.98e-34	chr2:232263127-232268884	4
231ACVR2A	NA	61	2	2:242596715:T:TTG	242596715	T	0.875855	380860	0.203705	0.0367732	3.03e-08	chr2:242577665-242596885	17
LINC00312	rs164967	62	3	3:8619179:C:T	8619179	C	0.208616	388478	-0.176097	0.0295491	2.53e-09	chr3:8603243-8625604	20
82ACVR2A	rs73146147	63	3	3:15517480:T:C	15517480	T	0.896217	386663	-0.22869	0.0404462	1.57e-08	chr3:15517480-15651552	6
82ACVR2A	rs12631578	63	3	3:15528576:A:C	15528576	A	0.702928	384515	0.149972	0.0270689	3.02e-08	chr3:14906626-16084689	167
SATB1	rs9758860	64	3	3:18426851:A:G	18426851	A	0.407976	387557	0.180228	0.0244591	1.72e-13	chr3:18414570-18452539	33
UBE2E2	rs6783710	65	3	3:23146682:C:T	23146682	C	0.469527	387527	0.143275	0.024087	2.71e-09	chr3:23019664-23155165	17
THRB	NA	66	3	3:24462852:T:TA	24462852	T	0.70272	378533	0.247263	0.0266115	1.52e-20	chr3:24448837-24475505	14
ITGA9	NA	67	3	3:37551515:C:CT	37551515	C	0.549588	344683	-0.139928	0.0256536	4.91e-08	chr3:37532651-39321770	124
SCN5A	NA	67	3	3:38609390:TA:T	38609390	TA	0.887992	363034	0.366959	0.0402202	7.26e-20	chr3:38609390-38645752	6
SCN5A	rs41312411	67	3	3:38621237:C:G	38621237	C	0.848617	381793	0.387788	0.0342188	9.05e-30	chr3:38621237-38621237	1
SCN5A	rs7372712	67	3	3:38686192:C:T	38686192	C	0.806191	386306	0.319554	0.0307758	2.95e-25	chr3:38681356-38687740	6
SCN10A	rs6801957	67	3	3:38767315:T:C	38767315	T	0.407414	388074	-0.261287	0.0245377	1.77e-26	chr3:38752935-38767315	5
CCDC13	NA	68	3	3:42758931:T:A	42758931	T	0.522512	384371	0.169258	0.0241652	2.48e-12	chr3:42752872-42793337	25
CSPG5	NA	69	3	3:47611240:CT:C	47611240	CT	0.33112	386779	-0.170542	0.0256371	2.89e-11	chr3:47588898-48158239	333
7ACTN2	NA	69	3	3:48943646:C:CA	48943646	C	0.456909	251647	-0.228065	0.0305309	8.02e-14	chr3:48774420-49544229	12
IP6K1	NA	69	3	3:49770689:CAAA:C	49770689	CAAA	0.677608	388406	-0.228639	0.026236	2.91e-18	chr3:49734040-49894030	47
RFT1	rs7645611	70	3	3:53125297:G:C	53125297	G	0.897983	389166	0.319053	0.0399459	1.38e-15	chr3:52830764-53147576	125
CACNA1D	rs2358740	70	3	3:53455569:G:T	53455569	G	0.672724	387791	0.227143	0.025929	1.95e-18	chr3:53274602-53524051	46
CACNA1D	rs9819463	70	3	3:53672471:T:C	53672471	T	0.795426	387248	-0.188673	0.0299931	3.16e-10	chr3:53662336-53714373	19
SLC25A26	rs782750	71	3	3:66349071:C:A	66349071	C	0.721617	387660	0.154445	0.0275838	2.15e-08	chr3:66318042-66868609	43
LRIG1	rs3845896	71	3	3:66494203:A:G	66494203	A	0.241377	375948	-0.234131	0.0293379	1.46e-15	chr3:66467365-66496592	5
FRMD4B	rs1483890	72	3	3:69410725:A:G	69410725	A	0.699886	385369	-0.228711	0.0263048	3.48e-18	chr3:69402923-69410725	4
MITF	rs1430608	72	3	3:69859692:C:T	69859692	C	0.571376	387637	-0.151581	0.0242894	4.36e-10	chr3:69811900-69903734	83
PPP4R2	rs9826629	73	3	3:73252662:C:T	73252662	C	0.457209	387580	-0.136569	0.0241291	1.51e-08	chr3:73111368-73315251	34
CNTN3	rs9874426	74	3	3:74722915:C:T	74722915	C	0.550191	386937	0.136035	0.0241827	1.85e-08	chr3:74704649-74862976	292
CADM2	rs62250661	75	3	3:85451194:C:A	85451194	C	0.522181	384196	-0.194349	0.02417	8.92e-16	chr3:85397049-85668570	514
MIX23	rs80158681	76	3	3:122069823:G:A	122069823	G	0.72982	387415	-0.26231	0.0270752	3.38e-22	chr3:122068258-122252380	41
DNAJC13	NA	77	3	3:132213768:TA:T	132213768	TA	0.869964	359523	-0.213222	0.0371065	9.13e-09	chr3:132119691-132415424	132
IL20RB	NA	78	3	3:136699133:CT:C	136699133	CT	0.429076	352883	-0.161173	0.0254521	2.41e-10	chr3:136677581-136713355	16
ZBTB38	rs1344672	79	3	3:141125705:C:G	141125705	C	0.554459	388444	-0.219516	0.0241575	1.02e-19	chr3:141094209-141140968	15
LEKR1	NA	80	3	3:156607089:G:GA	156607089	G	0.43331	363527	-0.156836	0.0250768	3.99e-10	chr3:156493707-156697097	118
ID294	rs11928162	80	3	3:156827227:C:T	156827227	C	0.532376	379149	-0.142491	0.0243865	5.13e-09	chr3:156820489-156827227	6
MECOM	NA	81	3	3:168872209:GA:G	168872209	GA	0.541233	373649	-0.144928	0.0245683	3.66e-09	chr3:168575101-169243752	46
FNDC3B	rs4894803	82	3	3:171800256:A:G	171800256	A	0.590089	383015	-0.29542	0.0245874	2.96e-33	chr3:171774601-171800256	3
FNDC3B	NA	82	3	3:172118857:T:C	172118857	T	0.383518	369666	0.171884	0.0259047	3.24e-11	chr3:172115902-172119136	5
GHSR	NA	82	3	3:172152302:A:ATTC	172152302	A	0.555043	381551	-0.140707	0.0249466	1.7e-08	chr3:172121443-172560288	37
LINC00578	rs7649653	83	3	3:177228689:G:C	177228689	G	0.900315	387634	0.248418	0.040121	5.95e-10	chr3:177226791-177244398	8
GNB4	rs7634416	84	3	3:179173224:A:T	179173224	A	0.811738	383921	0.416434	0.0308948	2.08e-41	chr3:179172593-179173224	3
ECE2	rs843341	85	3	3:184000389:T:C	184000389	T	0.412784	386740	-0.167954	0.0244414	6.34e-12	chr3:183992589-184063791	29
SENP2	NA	86	3	3:185302292:TAC:T	185302292	TAC	0.654436	385188	-0.206137	0.0253548	4.29e-16	chr3:185298868-185353135	55
HTT	NA	87	4	4:3076603:CCAGCAG:C	3076603	CCAGCAG	0.64553	346097	0.146064	0.0265918	3.96e-08	chr4:2578651-3449886	327
WFS1	rs12642481	88	4	4:6301058:G:A	6301058	G	0.320359	382551	-0.147922	0.0259294	1.16e-08	chr4:6264629-6306763	89
LCORL	NA	89	4	4:17937983:G:GAA	17937983	G	0.843006	379988	-0.195583	0.0333698	4.6e-09	chr4:17810255-18035250	171
PPARGC1A	NA	90	4	4:23797961:GAGAA:G	23797961	GAGAA	0.98446	378968	0.567563	0.0984248	8.1e-09	chr4:23777344-23797961	3
PPARGC1A	rs12501032	90	4	4:23951018:C:G	23951018	C	0.686398	382402	-0.315266	0.0261212	1.53e-33	chr4:23951018-23951018	1
HNRNPD	NA	91	4	4:83244302:A:G	83244302	A	0.781412	385913	-0.215435	0.0291472	1.45e-13	chr4:83209346-83293033	121
NKX6-1	NA	92	4	4:85251532:AGTAT:A	85251532	AGTAT	0.908071	386713	0.227298	0.04165	4.83e-08	chr4:85178558-85285196	53
SMARCAD1	rs13131414	93	4	4:95197110:G:A	95197110	G	0.757133	382619	-0.155982	0.0282125	3.22e-08	chr4:94836997-95597814	150
CXXC4	NA	94	4	4:105389550:C:CT	105389550	C	0.395509	351877	0.151271	0.0258004	4.54e-09	chr4:105319081-105873813	49
METTL14	rs298978	95	4	4:119557628:A:T	119557628	A	0.742175	380004	0.157184	0.0277514	1.48e-08	chr4:119107643-120057065	186
1001ACVR2A379	rs4833772	96	4	4:122687491:G:C	122687491	G	0.48807	383998	-0.132417	0.0241593	4.23e-08	chr4:122661021-122748996	68
GAB1	rs28925904	97	4	4:144359490:C:T	144359490	C	0.975296	387223	-0.425313	0.0774752	4.03e-08	chr4:144359490-144359490	1
ARHGAP10	rs28418775	98	4	4:148954309:G:A	148954309	G	0.943416	386362	-0.483798	0.0627261	1.23e-14	chr4:148937537-148969618	9
ARHGAP10	rs6845865	98	4	4:148974602:T:C	148974602	T	0.844039	386660	0.515454	0.0399076	3.65e-38	chr4:148970471-148974602	4
NR3C2	rs17581570	98	4	4:149214243:C:G	149214243	C	0.779411	385277	0.245899	0.0291168	3.03e-17	chr4:149206731-149228319	18
TMEM131L	rs71620317	99	4	4:154387597:G:C	154387597	G	0.601464	382225	-0.137584	0.0247228	2.62e-08	chr4:154351084-154389786	25
C4orf45	NA	100	4	4:159851383:TGAAA:T	159851383	TGAAA	0.435892	379942	-0.173094	0.0244831	1.55e-12	chr4:159651875-159874588	160
PALLD	rs7696431	101	4	4:169687725:T:G	169687725	T	0.519538	384310	-0.177024	0.0241611	2.36e-13	chr4:169681447-169705515	30
HAND2-AS1	rs35084466	102	4	4:174465038:C:G	174465038	C	0.655364	384221	0.172861	0.0254029	1.01e-11	chr4:174455909-174465038	14
CDH6	rs1921102	103	5	5:30896358:A:C	30896358	A	0.412282	388583	0.177519	0.0243877	3.36e-13	chr5:30881510-30898769	10
10ACTN24	rs150809901	104	5	5:44992588:A:T	44992588	A	0.989247	372400	-0.680667	0.118945	1.05e-08	chr5:44633384-45620336	95
HCN1	rs36000907	104	5	5:45183148:G:A	45183148	G	0.92434	392812	-0.370837	0.0451677	2.21e-16	chr5:45183148-45183148	1
ISL1	NA	105	5	5:50935841:T:TA	50935841	T	0.834748	380569	0.244538	0.0326609	7.04e-14	chr5:50861264-50971593	41
POC5	rs2307111	106	5	5:75003678:T:C	75003678	T	0.604971	386258	-0.231658	0.0246306	5.19e-21	chr5:75003678-75003678	1
PDE8B	rs35981544	107	5	5:76531138:T:A	76531138	T	0.890962	380619	0.232208	0.0389163	2.42e-09	chr5:76513077-76675418	66
CMYA5	rs12514461	108	5	5:79041057:A:G	79041057	A	0.883733	383032	-0.309932	0.037759	2.25e-16	chr5:79025157-79041057	3
CMYA5	rs76837855	108	5	5:79103266:A:G	79103266	A	0.97151	383946	0.396444	0.0726643	4.87e-08	chr5:79095299-79125550	4
SSBP2	rs12515512	109	5	5:81141928:A:C	81141928	A	0.71762	381289	-0.170683	0.0269218	2.3e-10	chr5:81110866-81141928	13
TMEM161B	rs780403	110	5	5:87540806:T:G	87540806	T	0.255312	382747	0.15228	0.0277407	4.03e-08	chr5:87100264-88001798	328
MIR3660	NA	111	5	5:89392719:T:TCA	89392719	T	0.978303	369752	-0.55012	0.0845084	7.53e-11	chr5:89324236-89392719	3
ADGRV1	rs9293558	111	5	5:90368596:C:T	90368596	C	0.219523	386348	-0.167757	0.0290992	8.17e-09	chr5:90330959-90420644	28
NREP	rs255899	112	5	5:111096426:C:G	111096426	C	0.814761	381548	0.188319	0.0311845	1.55e-09	chr5:111074746-111097704	8
CEP120	NA	113	5	5:122692653:G:GT	122692653	G	0.537217	386598	-0.209476	0.024138	4.02e-18	chr5:122652106-122757718	96
SLC27A6	rs1603409	114	5	5:128144854:A:G	128144854	A	0.197698	386173	0.206509	0.0302367	8.51e-12	chr5:128085882-128292189	87
WNT8A	NA	115	5	5:137406243:C:G	137406243	C	0.821352	387160	0.330549	0.0319376	4.19e-25	chr5:137090823-137548809	28
WNT8A	NA	115	5	5:137409509:TTG:T	137409509	TTG	0.851306	334175	-0.224026	0.0370113	1.42e-09	chr5:136473172-137607596	157
NRG2	rs2436389	116	5	5:139416265:C:A	139416265	C	0.396765	387422	-0.151209	0.024575	7.6e-10	chr5:138730037-139962167	107
230ACVR2A	rs12187598	117	5	5:142402669:T:C	142402669	T	0.285771	383060	-0.19687	0.0267731	1.93e-13	chr5:142402117-142427806	16
NR3C1	NA	117	5	5:142676181:AAAC:A	142676181	AAAC	0.835217	385554	-0.23812	0.0324983	2.35e-13	chr5:142625806-142798588	52
HTR4	rs35885165	118	5	5:147896161:G:A	147896161	G	0.651135	387631	0.151375	0.0252186	1.94e-09	chr5:147866665-148116653	127
NKX2-5	rs10071514	119	5	5:172669771:A:G	172669771	A	0.716301	382068	0.279676	0.0268574	2.15e-25	chr5:172662024-172670745	5
CPEB4	rs359432	119	5	5:173289668:C:T	173289668	C	0.844467	386059	-0.209204	0.0332339	3.08e-10	chr5:173279112-173368820	23
SIMC1	rs13160463	120	5	5:175706261:C:A	175706261	C	0.396302	387178	-0.155147	0.0245876	2.79e-10	chr5:175660538-175795666	43
DSP	rs72825054	121	6	6:7538279:G:C	7538279	G	0.901945	378410	-0.442865	0.0409062	2.58e-27	chr6:7527269-7552797	6
NBAT1	rs6915322	122	6	6:22136160:C:T	22136160	C	0.552797	387599	0.159915	0.0241751	3.72e-11	chr6:22109189-22140114	17
H2BC4	rs115740542	123	6	6:26123502:T:C	26123502	T	0.926878	383067	-0.302073	0.0467064	9.96e-11	chr6:25263492-26123502	36
GPX6	NA	123	6	6:28586613:A:ATGTG	28586613	A	0.349794	332279	-0.195111	0.0273757	1.02e-12	chr6:27955115-28665934	13
HLA-DRB5	rs9267664	124	6	6:31868075:G:C	31868075	G	0.967709	388192	0.398733	0.0679452	4.4e-09	chr6:31862499-31870856	6
LEMD2	rs12173787	125	6	6:33735471:G:C	33735471	G	0.44609	388145	0.167322	0.0241682	4.41e-12	chr6:33368220-33768897	38
54ACTN27	rs16894959	125	6	6:34825662:T:C	34825662	T	0.859968	388928	0.285546	0.0345847	1.5e-16	chr6:34551344-34825662	67
PPIL1	rs236349	126	6	6:36820565:A:G	36820565	A	0.339056	384921	-0.502137	0.0430866	2.19e-31	chr6:36817113-36832103	5
PPIL1	rs9368966	126	6	6:36825430:A:G	36825430	A	0.439867	386401	0.24358	0.0410129	2.87e-09	chr6:36779537-36896437	23
TFEB	rs9471627	127	6	6:41658112:G:C	41658112	G	0.540689	387709	-0.190608	0.0241181	2.72e-15	chr6:41658112-41664032	5
USP49	NA	127	6	6:41782399:CTACTT:C	41782399	CTACTT	0.522057	388984	0.161878	0.0240221	1.6e-11	chr6:41749692-41888827	28
CLIC5	NA	128	6	6:45954511:ATCTC:A	45954511	ATCTC	0.578985	383369	-0.146403	0.0244796	2.22e-09	chr6:45936523-45974403	41
PKHD1	rs13205180	129	6	6:51832494:C:T	51832494	C	0.508169	386264	-0.157443	0.0240847	6.27e-11	chr6:50849304-51842792	15
MLIP	rs9395908	130	6	6:54019101:A:C	54019101	A	0.641126	387699	0.181342	0.0251641	5.75e-13	chr6:53961327-54029152	64
TINAG	NA	130	6	6:54175294:TTC:T	54175294	TTC	0.390159	368863	-0.141901	0.0253694	2.23e-08	chr6:53519857-54194904	91
FILIP1	rs9359123	131	6	6:76164729:G:T	76164729	G	0.855654	384958	-0.206768	0.0343192	1.69e-09	chr6:75916682-76195635	39
PREP	NA	132	6	6:105784842:AT:A	105784842	AT	0.945823	382680	-0.427869	0.0534398	1.18e-15	chr6:105755606-105799306	40
HS3ST5	NA	133	6	6:115393786:A:ATG	115393786	A	0.329038	343515	0.157816	0.0271738	6.34e-09	chr6:115375404-115932128	206
SLC35F1	NA	134	6	6:118682621:A:G	118682621	A	0.571801	387090	-0.483982	0.0255389	4.35e-80	chr6:118681328-118693665	8
SLC35F1	rs77710920	134	6	6:118691445:G:C	118691445	G	0.945702	387171	-1.15679	0.0543235	1.28e-100	chr6:118653075-118692152	5
CEP85L	NA	134	6	6:118885294:CT:C	118885294	CT	0.920081	258095	-0.333756	0.0558273	2.25e-09	chr6:117666345-122792608	174
GJA1	rs11154022	134	6	6:121748542:A:G	121748542	A	0.309588	389038	-0.1874	0.030816	1.19e-09	chr6:118637500-121748542	15
GJA1	NA	134	6	6:121760057:CT:C	121760057	CT	0.985459	350283	-0.825315	0.107424	1.56e-14	chr6:121702234-121766582	54
GJA1	NA	134	6	6:121766728:G:GA	121766728	G	0.498952	377042	-0.292342	0.0289349	5.33e-24	chr6:121758512-121766728	2
GJA1	rs4541776	134	6	6:121902869:G:A	121902869	G	0.371095	385159	-0.220995	0.0252112	1.86e-18	chr6:121902723-121902869	2
GJA1	rs2091624	134	6	6:122101755:G:C	122101755	G	0.901715	387049	-0.966353	0.0410076	8.76e-123	chr6:122089704-122178717	37
HSF2	rs79629874	134	6	6:122472110:G:A	122472110	G	0.956376	365489	0.512195	0.0623033	2.02e-16	chr6:122472110-122631837	2
HSF2	rs590433	134	6	6:122660969:G:A	122660969	G	0.496429	388292	-0.231245	0.0246542	6.63e-21	chr6:122565775-122672142	4
RSPO3	NA	135	6	6:127439897:G:C	127439897	G	0.927966	374884	-0.286423	0.0472729	1.37e-09	chr6:127356497-127523608	103
TCF21	rs162185	136	6	6:134226147:T:C	134226147	T	0.588381	384981	-0.203696	0.0245075	9.44e-17	chr6:134209837-134226147	3
RGS17	rs3910736	137	6	6:153412476:C:T	153412476	C	0.691103	387071	0.160742	0.0260328	6.63e-10	chr6:153291593-153452133	76
ETV1	rs10224807	138	7	7:13741039:C:G	13741039	C	0.838227	375279	0.198307	0.0331729	2.26e-09	chr7:13709194-13741521	45
MEOX2	rs2530787	139	7	7:15906904:A:G	15906904	A	0.634689	383737	0.156512	0.025088	4.42e-10	chr7:15905098-16067543	22
KIAA0087	rs2158711	140	7	7:26582218:A:G	26582218	A	0.475731	387350	-0.207236	0.0240761	7.46e-18	chr7:26574794-26583781	24
JAZF1	rs864745	141	7	7:28180556:T:C	28180556	T	0.493925	387856	0.17786	0.0240338	1.36e-13	chr7:28172732-28232457	16
TBX20	NA	142	7	7:35274903:GA:G	35274903	GA	0.754017	324332	0.180395	0.0321417	1.99e-08	chr7:34704823-35590780	225
TBX20	rs336285	142	7	7:35298564:A:G	35298564	A	0.319844	385535	0.191229	0.0272208	2.14e-12	chr7:34946471-35347119	34
PURB	rs11762008	143	7	7:44903664:A:G	44903664	A	0.565006	388886	-0.14631	0.0242056	1.5e-09	chr7:44808223-44926827	18
MLXIPL	rs62466318	144	7	7:73042085:C:T	73042085	C	0.797497	385554	0.19494	0.0299897	8.02e-11	chr7:72856430-73056750	33
27ACVR2A	NA	145	7	7:93540958:C:T	93540958	C	0.347043	385515	0.366899	0.0253187	1.38e-47	chr7:93539527-93550447	23
ZKSCAN1	rs12112642	146	7	7:99625199:G:A	99625199	G	0.69922	387095	0.160886	0.0266326	1.53e-09	chr7:100548634-100548634	1
ZSCAN21	NA	146	7	7:99650968:T:TG	99650968	T	0.986365	302513	0.755253	0.119027	2.22e-10	chr7:100548634-100548634	1
ACHE	rs13244629	146	7	7:100509253:A:C	100509253	A	0.816906	388879	-0.663707	0.0310963	4.47e-101	chr7:100486754-100509253	8
LAMB1	rs150990106	147	7	7:107596372:G:A	107596372	G	0.986374	377676	-0.648951	0.105034	6.47e-10	chr7:107596372-107600587	3
MET	rs2299439	148	7	7:116416010:G:T	116416010	G	0.45464	387196	-0.216457	0.0241521	3.18e-19	chr7:116379094-116446882	27
HYAL6P	NA	149	7	7:123440559:A:G	123440559	A	0.695	374138	0.185189	0.0265728	3.19e-12	chr7:123295964-123442702	70
16ACTN250	NA	150	7	7:126981734:T:C	126981734	T	0.277399	386600	0.213594	0.0268821	1.93e-15	chr7:126970005-127001014	13
MKLN1	rs35680304	151	7	7:130973495:C:T	130973495	C	0.401315	385349	0.270104	0.0245938	4.63e-28	chr7:130963559-130973495	4
NUP205	rs10954500	152	7	7:135324658:G:T	135324658	G	0.834479	387319	0.189727	0.0323539	4.52e-09	chr7:135048804-135357476	94
CHRM2	rs1424569	153	7	7:136569416:T:C	136569416	T	0.463296	369434	0.175027	0.0253942	5.49e-12	chr7:136566533-136569416	2
LOC349160	rs10488599	153	7	7:136589094:C:T	136589094	C	0.851603	385862	-0.377997	0.034854	2.1e-27	chr7:136573370-136639436	11
KCNH2	rs758890	154	7	7:150655643:G:A	150655643	G	0.663757	385306	0.158388	0.0255189	5.41e-10	chr7:150648789-150657244	6
PRKAG2	NA	154	7	7:151412140:T:C	151412140	T	0.720587	376503	-0.158031	0.0271798	6.09e-09	chr7:150733025-151415370	34
155ACHE5	rs73167163	155	7	7:155533924:C:G	155533924	C	0.838205	375627	-0.193365	0.0331558	5.48e-09	chr7:155438308-155557706	29
CSMD1	rs13253935	156	8	8:4828306:C:T	4828306	C	0.625344	384945	0.146702	0.0249184	3.93e-09	chr8:4775173-4885838	142
FDFT1	rs2686187	157	8	8:11654796:G:A	11654796	G	0.577278	384170	0.166357	0.0269997	7.21e-10	chr8:11536332-11659204	28
DEFB136	rs35030155	157	8	8:11799091:A:T	11799091	A	0.710643	384625	0.223965	0.0293954	2.56e-14	chr8:11776904-11809263	155
DLC1	rs10503442	158	8	8:13111616:C:T	13111616	C	0.777251	386379	-0.178538	0.0291166	8.69e-10	chr8:13106308-13173319	53
DLC1	rs118045325	158	8	8:13145524:A:T	13145524	A	0.954202	378637	-0.426506	0.0585438	3.21e-13	chr8:13145524-13172329	2
ZFPM2	NA	159	8	8:106514134:A:AAAG	106514134	A	0.741829	380644	-0.178538	0.027716	1.18e-10	chr8:106512828-106674812	47
TRHR	rs28499085	160	8	8:110107161:A:G	110107161	A	0.721585	386454	-0.160551	0.0268569	2.26e-09	chr8:110003348-110107161	23
TRIB1	NA	161	8	8:126504383:CCACCAT:C	126504383	CCACCAT	0.402017	332715	0.187619	0.0264602	1.34e-12	chr8:126476873-126506694	9
PLEC	rs11786896	162	8	8:145018354:C:T	145018354	C	0.949485	376913	0.533007	0.0556571	1e-21	chr8:145018354-145018354	1
PTPRD	rs2780076	163	9	9:9355243:C:A	9355243	C	0.356144	384649	0.140353	0.0251974	2.55e-08	chr9:9332576-9386910	64
LINC00583	rs992457	164	9	9:13705882:T:C	13705882	T	0.411693	386560	0.146416	0.0244569	2.14e-09	chr9:13608357-13736686	107
ZDHHC21	rs13284733	164	9	9:14532236:G:A	14532236	G	0.478363	371246	0.145616	0.0245958	3.21e-09	chr9:14532236-14533290	2
FREM1	NA	164	9	9:14746008:T:TCTC	14746008	T	0.387607	375849	0.144174	0.025063	8.8e-09	chr9:13883712-14801738	61
ACHE00	rs10123983	165	9	9:20208825:C:G	20208825	C	0.604554	383415	0.139654	0.0247172	1.6e-08	chr9:20190349-20239516	33
SPAAR	rs10972618	166	9	9:35908313:A:C	35908313	A	0.668822	370888	0.248782	0.0261089	1.59e-21	chr9:35908313-35909518	2
TLE4	rs4877371	167	9	9:81654588:G:A	81654588	G	0.746741	383627	-0.209741	0.0277826	4.37e-14	chr9:81650331-81671296	12
TLE4	rs10120800	168	9	9:83196050:G:A	83196050	G	0.725114	386361	-0.163015	0.0269661	1.49e-09	chr9:83179083-83285563	170
FRMD3	NA	169	9	9:85840369:A:T	85840369	A	0.607832	350209	0.151351	0.0259002	5.11e-09	chr9:85835853-85865333	12
ZNF367	NA	170	9	9:99165257:C:CT	99165257	C	0.826764	380873	0.181453	0.0320402	1.48e-08	chr9:99084471-99270577	175
MIR548Q	.	171	9	9:109851597:C:A	109851597	C	0.732817	386102	-0.153939	0.0272171	1.55e-08	chr9:109836705-109939096	59
PHF19	rs72758135	172	9	9:123625149:T:C	123625149	T	0.874604	382988	0.240069	0.0365136	4.87e-11	chr9:123358262-123629724	124
79ADCY3	rs473426	173	9	9:128406988:G:C	128406988	G	0.45696	386644	-0.320438	0.0241597	3.78e-40	chr9:128223024-128435256	37
LMX1B	NA	173	9	9:129342099:AAT:A	129342099	AAT	0.732764	378658	-0.248774	0.027482	1.4e-19	chr9:129327635-129365987	24
PRRC2B	rs4076428	174	9	9:134353724:C:T	134353724	C	0.657087	387098	-0.155959	0.0253385	7.51e-10	chr9:134342487-134422452	11
ABO	NA	175	9	9:136149709:AC:A	136149709	AC	0.819757	378279	0.207398	0.0316551	5.69e-11	chr9:136138765-136155000	8
DBH	rs6271	175	9	9:136522274:C:T	136522274	C	0.925815	387696	0.260858	0.0458623	1.29e-08	chr9:136522274-136522274	1
USP6NL	NA	176	10	10:11523310:T:TG	11523310	T	0.780717	387651	0.173782	0.0290486	2.2e-09	chr10:11492581-11653772	41
CACNB2	rs2357929	177	10	10:18643581:G:A	18643581	G	0.867532	383511	0.228679	0.0356458	1.41e-10	chr10:18605768-18660825	21
LINC00837	rs4749369	178	10	10:29238761:A:T	29238761	A	0.22281	378075	0.182775	0.0293013	4.44e-10	chr10:29206762-30090566	41
LYZL1	NA	178	10	10:29547470:T:TC	29547470	T	0.82786	371505	0.186044	0.0327582	1.35e-08	chr10:29519663-30090566	67
PTCHD3P1	rs78164454	178	10	10:29682608:G:T	29682608	G	0.9125	385978	-0.266425	0.0436323	1.02e-09	chr10:29675393-29849045	73
SVIL	rs17695155	178	10	10:29820758:T:C	29820758	T	0.598175	383834	-0.255358	0.025218	4.24e-24	chr10:29820758-29821089	2
JCAD	rs7096778	178	10	10:30165983:T:C	30165983	T	0.410991	386713	0.162358	0.0244887	3.36e-11	chr10:30072785-30171017	46
MIR5100	rs74135424	179	10	10:43430835:A:C	43430835	A	0.904865	387750	-0.276725	0.0409598	1.42e-11	chr10:43249083-43546708	227
NA	rs7897237	180	10	10:50507454:C:T	50507454	C	0.402909	383433	-0.153781	0.0246392	4.34e-10	chr10:50260478-50554176	116
TMEM26	rs11593659	181	10	10:63174865:C:A	63174865	C	0.790315	386288	-0.246789	0.0295771	7.19e-17	chr10:63135897-63248549	46
MYPN	rs10998008	182	10	10:69952229:C:T	69952229	C	0.280186	384914	-0.166444	0.0268837	5.97e-10	chr10:69912278-69975989	56
TET1	NA	182	10	10:70325264:GAC:G	70325264	GAC	0.396668	376635	-0.168467	0.024949	1.45e-11	chr10:70315277-70378139	18
SYNPO2L	rs12247028	183	10	10:75410052:G:A	75410052	G	0.358632	373474	-0.15955	0.0255321	4.13e-10	chr10:75131545-75693695	162
KCNMA1	rs938222	184	10	10:79407613:C:T	79407613	C	0.463899	387344	-0.138642	0.0241108	8.91e-09	chr10:79393332-79430179	18
ANKRD1	NA	185	10	10:92715548:T:C	92715548	T	0.446812	380531	0.141672	0.0244006	6.4e-09	chr10:92691072-92744744	110
CUTC	NA	186	10	10:101523072:CA:C	101523072	CA	0.497638	367809	-0.144726	0.0248082	5.42e-09	chr10:101351487-102353341	398
PKD2L1	rs603424	186	10	10:102075479:G:A	102075479	G	0.827759	384923	-0.191161	0.0321342	2.7e-09	chr10:101283328-102319581	155
PAX2	rs11190709	186	10	10:102552663:G:A	102552663	G	0.111627	383805	-0.35924	0.0384324	8.99e-21	chr10:102552663-102559421	11
AS3MT	NA	187	10	10:104652815:C:CA	104652815	C	0.703408	366912	0.20874	0.027048	1.19e-14	chr10:104647849-104663310	21
SH3PXD2A	rs56093138	187	10	10:105617908:A:C	105617908	A	0.686983	384500	0.179594	0.0260252	5.17e-12	chr10:105595430-105671248	29
ABO2996	rs10787270	188	10	10:112459906:G:A	112459906	G	0.431214	379930	-0.159765	0.0245155	7.18e-11	chr10:112380016-112486222	29
ABO2996	NA	188	10	10:112573867:G:GT	112573867	G	0.831726	378173	-0.224605	0.0325289	5.03e-12	chr10:112564839-112576695	6
TCF7L2	rs61875120	189	10	10:114753259:T:C	114753259	T	0.778592	384673	-0.186782	0.029066	1.31e-10	chr10:114734096-114817009	70
CASP7	rs79250523	189	10	10:115472282:T:C	115472282	T	0.938266	383673	0.352123	0.0502084	2.33e-12	chr10:115380311-115493027	42
FGFR2	rs7915008	190	10	10:123025225:A:G	123025225	A	0.241859	387510	-0.169649	0.0281205	1.61e-09	chr10:123003528-123446630	54
FGFR2	NA	190	10	10:123333193:A:AG	123333193	A	0.55506	381346	-0.136801	0.0244254	2.13e-08	chr10:123236920-123353869	38
MICAL2	rs12797256	191	11	11:12190443:A:G	12190443	A	0.446626	382471	-0.160982	0.0243397	3.74e-11	chr11:12189854-12241448	15
SPON1	rs11023064	192	11	11:14068619:G:C	14068619	G	0.580332	385479	-0.183552	0.0244233	5.67e-14	chr11:14012335-14121039	48
METTL15	rs10767749	193	11	11:28754706:G:A	28754706	G	0.548713	383869	0.134719	0.0242719	2.85e-08	chr11:28302214-29022493	219
WT1	rs11031734	194	11	11:32367735:G:A	32367735	G	0.753084	380544	0.182659	0.0281317	8.41e-11	chr11:32360235-32382641	6
HSD17B12	rs9804429	195	11	11:43749588:T:A	43749588	T	0.769971	385367	-0.196906	0.0286437	6.23e-12	chr11:43601105-43870871	74
TP53I11	rs34206025	196	11	11:44975552:C:T	44975552	C	0.662437	384710	-0.270763	0.025514	2.61e-26	chr11:44971163-44978052	5
FADS2	rs174574	197	11	11:61600342:A:C	61600342	A	0.351893	385242	0.350989	0.0252534	6.45e-44	chr11:61549025-61604814	26
B3GAT3	NA	197	11	11:62383715:G:C	62383715	G	0.296762	381147	-0.157422	0.0265407	3e-09	chr11:62309787-62458275	51
ZNRD2-DT	rs1346	198	11	11:65337251:A:T	65337251	A	0.799726	385648	0.217985	0.0301104	4.5e-13	chr11:65232306-65343399	22
ABO3209	rs479968	199	11	11:74038274:G:C	74038274	G	0.364858	385782	0.14957	0.025028	2.29e-09	chr11:73986511-74094343	81
NARS2	NA	200	11	11:78159365:C:CTT	78159365	C	0.832658	375112	-0.211189	0.0327325	1.1e-10	chr11:77909014-78272226	541
CNTN5	rs11220339	201	11	11:99405690:A:G	99405690	A	0.688857	382633	-0.144254	0.0261312	3.38e-08	chr11:99391425-99486500	91
YAP1	rs10895282	202	11	11:102119884:A:G	102119884	A	0.673606	381404	-0.175337	0.0258421	1.16e-11	chr11:101990252-102135427	56
NCAM1	rs72995793	203	11	11:112648312:C:T	112648312	C	0.80272	384034	0.16709	0.030345	3.66e-08	chr11:112645697-112650920	4
CLMP	rs11219015	204	11	11:123008115:G:A	123008115	G	0.759415	386042	0.17624	0.0281776	3.98e-10	chr11:123004313-123023729	26
KCNJ5	rs76097649	205	11	11:128764570:G:A	128764570	G	0.910823	387698	0.425822	0.0427398	2.21e-23	chr11:128764570-128770474	5
KCNJ5	rs2846700	205	11	11:128768938:C:T	128768938	C	0.18796	387266	0.265773	0.0322473	1.7e-16	chr11:128767035-128770474	3
KCNJ5	rs7102584	205	11	11:128782012:C:G	128782012	C	0.0181661	374751	0.629817	0.0952063	3.71e-11	chr11:128782012-128782012	1
97ACHE	NA	205	11	11:128853918:TA:T	128853918	TA	0.642854	384945	-0.170342	0.0253206	1.73e-11	chr11:128812571-129082414	14
CACNA1C	rs11062107	206	12	12:2187041:A:G	2187041	A	0.825549	378551	0.510561	0.0320915	5.44e-57	chr12:2177546-2187041	6
CACNA1C	rs7136865	206	12	12:2513288:A:G	2513288	A	0.856042	386607	0.222585	0.034329	8.94e-11	chr12:2500761-2647138	30
PARP11	rs16930966	207	12	12:4078026:T:C	4078026	T	0.866687	382731	0.195438	0.0355862	3.97e-08	chr12:4073127-4384844	22
PDE3A	rs2044315	208	12	12:20470009:A:G	20470009	A	0.759876	385890	0.258532	0.0284485	1.01e-19	chr12:20470009-20474123	6
PDE3A	NA	208	12	12:20522114:A:AGCGT	20522114	A	0.722352	290456	0.174205	0.0312765	2.55e-08	chr12:20000865-20608723	22
14ACHE60	rs4963772	209	12	12:24758480:G:A	24758480	G	0.848708	387456	0.708113	0.0335503	7.01e-99	chr12:24758480-24784139	10
SSPN	rs58747679	210	12	12:26348304:T:C	26348304	T	0.703602	385750	-0.204607	0.026384	8.84e-15	chr12:26345526-26348429	3
KLHL42	rs35946462	211	12	12:27940586:C:T	27940586	C	0.686717	383765	0.155966	0.0261492	2.45e-09	chr12:27940586-27952633	3
KLHL42	rs1050288	211	12	12:27955296:C:T	27955296	C	0.661886	381643	0.264395	0.0257097	8.33e-25	chr12:27955296-27955296	1
PKP2	rs79323236	212	12	12:33038199:A:G	33038199	A	0.969416	387770	0.453199	0.071855	2.84e-10	chr12:33038199-34832362	29
SYT10	rs6488162	212	12	12:33593127:T:C	33593127	T	0.441594	381015	0.307795	0.0298229	5.68e-25	chr12:33511917-33593127	19
SYT10	rs187497085	212	12	12:33633289:A:G	33633289	A	0.98783	195189	0.888068	0.154646	9.32e-09	chr12:33081329-34202958	101
SYT10	rs7487184	212	12	12:33716044:A:C	33716044	A	0.440154	334540	0.31088	0.0318525	1.67e-22	chr12:33716044-33716044	1
84ACVR2A0	NA	212	12	12:34389250:A:G	34389250	A	0.984103	362031	0.551057	0.10055	4.24e-08	chr12:32552769-34852657	30
ALG10B	rs10880321	213	12	12:38370110:C:G	38370110	C	0.380694	382632	0.300997	0.024963	1.77e-33	chr12:38370110-38370110	1
ALG10B	.	213	12	12:38541439:T:A	38541439	T	0.548447	188556	-0.245383	0.0346966	1.52e-12	chr12:37929632-38542595	19
TUBA1C	rs12309994	214	12	12:49603147:A:G	49603147	A	0.682906	383625	0.147068	0.0259638	1.48e-08	chr12:49087656-50067549	328
HSD17B6	rs7305851	215	12	12:57189027:T:G	57189027	T	0.610677	377660	-0.143527	0.0249738	9.08e-09	chr12:56983424-57215866	150
ABO3349	rs1147102	216	12	12:64975377:C:T	64975377	C	0.426527	385899	-0.287567	0.0243573	3.63e-32	chr12:64970096-64982202	13
HMGA2	rs10878349	217	12	12:66327632:A:G	66327632	A	0.487054	384872	-0.188781	0.0241331	5.18e-15	chr12:66327632-66376202	16
PPFIA2	NA	218	12	12:82203236:ACTTTACTTTTAGAATGT:A	82203236	ACTTTACTTTTAGAATGT	0.773828	382225	0.218642	0.028933	4.13e-14	chr12:82122078-82250809	122
IGF1	NA	219	12	12:102835693:C:T	102835693	C	0.240028	381772	-0.156416	0.0283572	3.47e-08	chr12:102399379-102922986	112
59ACVR2A	NA	220	12	12:107091223:C:CTT	107091223	C	0.647906	379754	0.145093	0.0254249	1.15e-08	chr12:107052620-107259470	96
4ACTN2	rs3026445	221	12	12:110723203:T:C	110723203	T	0.634607	386302	0.217696	0.0251048	4.27e-18	chr12:110513682-110799818	20
ATXN2	rs10774625	221	12	12:111910219:A:G	111910219	A	0.494384	387197	0.136879	0.0241515	1.45e-08	chr12:110314312-112037000	92
TBX5-AS1	rs933740	222	12	12:114863208:T:C	114863208	T	0.548426	386610	-0.138417	0.0241844	1.04e-08	chr12:114857358-114881406	46
MED13L	rs708811	223	12	12:116239754:T:C	116239754	T	0.455041	387156	0.171292	0.0241515	1.32e-12	chr12:116230062-116240815	13
FLT3	rs2504235	224	13	13:28612886:A:G	28612886	A	0.363377	383986	-0.143119	0.0251083	1.2e-08	chr13:28116727-28661738	120
FOXO1	rs9532564	225	13	13:41160579:C:G	41160579	C	0.794499	384984	-0.17691	0.0298483	3.09e-09	chr13:41143720-41975242	212
33ACTN262	rs9564463	226	13	13:69019321:A:T	69019321	A	0.520943	382507	0.162541	0.0242207	1.94e-11	chr13:69019321-69094224	31
6ACTN2	rs7983621	227	13	13:73730549:T:C	73730549	T	0.5391	384814	0.146782	0.0242009	1.32e-09	chr13:73728139-73747284	11
FARP1	NA	228	13	13:98860569:GAAA:G	98860569	GAAA	0.843357	368093	0.188725	0.0339356	2.68e-08	chr13:98857229-98866535	13
7ABO215	rs11069675	229	13	13:107788584:G:A	107788584	G	0.626096	384838	0.141958	0.0249319	1.24e-08	chr13:107788538-107816424	13
ARHGEF40	rs12889267	230	14	14:21542766:A:G	21542766	A	0.832817	387692	-0.507785	0.0322093	5.4e-56	chr14:21542766-21542766	1
MYH6	rs365990	231	14	14:23861811:A:G	23861811	A	0.62981	386724	-0.611076	0.0303115	2.2e-90	chr14:23861811-23861811	1
MYH6	NA	231	14	14:23867144:T:C	23867144	T	0.709709	351129	-0.314261	0.0339383	2.05e-20	chr14:23867144-23867144	1
MYH7	rs117526881	231	14	14:23908895:G:C	23908895	G	0.986622	374953	0.98033	0.106949	4.89e-20	chr14:23855511-23908895	3
NGDN	NA	231	14	14:23928462:C:CA	23928462	C	0.171525	383290	0.309732	0.0322891	8.6e-22	chr14:23917655-23950906	49
NYNRIN	rs4981514	231	14	14:24891010:T:C	24891010	T	0.0930859	383283	-0.279657	0.0417938	2.21e-11	chr14:24891010-24903964	4
KHNYN	rs10146358	231	14	14:24899473:G:C	24899473	G	0.91737	386204	-0.243537	0.0439379	2.98e-08	chr14:23876267-24899473	4
NID2	rs3920038	232	14	14:52535648:G:T	52535648	G	0.121115	387022	0.263562	0.0368691	8.77e-13	chr14:52509501-52542844	36
WDHD1	rs67395322	233	14	14:55485150:G:T	55485150	G	0.667423	377391	0.146981	0.0258555	1.31e-08	chr14:55355249-55965724	454
FLT34	NA	234	14	14:64410391:TTA:T	64410391	TTA	0.403501	370266	0.156913	0.0250675	3.86e-10	chr14:64251216-64553353	217
96ABO	rs10141305	235	14	14:72847660:A:C	72847660	A	0.684178	378480	-0.240884	0.0263027	5.28e-20	chr14:72807042-72847660	45
96ABO	rs17180489	235	14	14:72885471:G:C	72885471	G	0.853792	386860	0.597574	0.0342286	2.98e-68	chr14:72885471-72885471	1
571ACHE	rs2364748	236	14	14:78378375:A:C	78378375	A	0.542923	385412	-0.180429	0.0241974	8.88e-14	chr14:78315171-78378375	4
CDH1196ABO0	rs12889354	237	14	14:85794251:G:C	85794251	G	0.714737	386016	0.436522	0.0266745	3.41e-60	chr14:85790360-85840592	46
FOXN3	rs79538549	238	14	14:89874953:C:T	89874953	C	0.824104	386870	-0.179246	0.0316005	1.41e-08	chr14:89848357-89882171	23
DGLUCY	rs8016343	239	14	14:91589233:G:C	91589233	G	0.337153	385974	-0.19471	0.0254798	2.14e-14	chr14:91582182-91596665	9
PRIMA1	rs4900191	240	14	14:94183085:G:A	94183085	G	0.44724	381108	0.141239	0.0243799	6.9e-09	chr14:94122725-94367436	53
WDR20	NA	241	14	14:102638653:C:G	102638653	C	0.159492	378623	0.197062	0.0332163	2.98e-09	chr14:102430130-102798377	116
USP3	NA	242	15	15:63825323:C:CT	63825323	C	0.840868	383624	-0.235003	0.0330293	1.12e-12	chr15:63804248-64092140	119
NEO1	rs8039418	243	15	15:73441432:T:C	73441432	T	0.449699	384206	-0.253209	0.0252014	9.43e-24	chr15:73441432-73493920	7
HCN4	rs60799196	243	15	15:73641892:T:C	73641892	T	0.854222	382638	0.209252	0.0357413	4.78e-09	chr15:72101087-73641892	13
HCN4	rs7172808	243	15	15:73663632:A:G	73663632	A	0.841742	386130	0.583069	0.0341367	2.08e-65	chr15:73661687-73677264	12
PML	rs5742915	243	15	15:74336633:T:C	74336633	T	0.538899	385882	0.176897	0.0241895	2.61e-13	chr15:74336633-74336633	1
TM6SF1	rs28711295	244	15	15:83768944:A:T	83768944	A	0.569714	383914	0.16067	0.0243933	4.5e-11	chr15:83606232-83959900	161
LOC440311	rs12906962	245	15	15:95312071:T:C	95312071	T	0.680583	380429	-0.324057	0.0260219	1.34e-35	chr15:95312071-95312071	1
SYNM	rs12440758	246	15	15:99644115:G:A	99644115	G	0.746609	382640	-0.164644	0.0278136	3.23e-09	chr15:99640874-100200683	19
RAB40C	rs4984902	247	16	16:655262:T:G	655262	T	0.785622	382708	0.161148	0.0294757	4.57e-08	chr16:616701-1770201	157
CLCN7	rs9923569	247	16	16:1505892:G:A	1505892	G	0.890987	386671	-0.222775	0.0386151	7.97e-09	chr16:1349862-1770201	151
PKD1	NA	247	16	16:2183449:T:C	2183449	T	0.832705	372733	-0.196048	0.032841	2.38e-09	chr16:1664041-2200184	91
SRL	rs889807	248	16	16:4258173:T:C	4258173	T	0.487554	385472	0.1703	0.0242124	2.01e-12	chr16:4255354-4269558	18
TFAP4	NA	248	16	16:4343067:A:AGTTT	4343067	A	0.751073	381144	0.172831	0.0281481	8.25e-10	chr16:4281389-4353432	30
RBFOX1	rs7206016	249	16	16:6913083:G:C	6913083	G	0.734575	384064	-0.16921	0.0273554	6.19e-10	chr16:6898406-6938132	49
RBFOX1	rs56179902	249	16	16:7466907:A:G	7466907	A	0.357952	383963	0.146383	0.0251996	6.29e-09	chr16:7166415-7667392	54
TEKT5	rs2111218	250	16	16:10763466:A:C	10763466	A	0.567304	386230	-0.18075	0.0243037	1.03e-13	chr16:10697366-10811687	50
PDXDC1	rs4985124	251	16	16:15125441:T:G	15125441	T	0.703087	387409	-0.195031	0.0263216	1.27e-13	chr16:15124327-15147954	17
MYH11	rs3915425	251	16	16:15912544:T:C	15912544	T	0.681685	382823	-0.33806	0.025972	9.88e-39	chr16:15902715-15912544	4
ACHE63	rs246212	251	16	16:16109242:G:A	16109242	G	0.254334	385132	0.228447	0.0276925	1.59e-16	chr16:16109242-16110253	3
GPR139	rs7203942	252	16	16:20008417:G:A	20008417	G	0.741055	385415	0.238418	0.027517	4.54e-18	chr16:20002345-20043330	33
MOSMO	rs72784941	253	16	16:22098662:T:C	22098662	T	0.930622	376433	-0.272646	0.0480014	1.35e-08	chr16:21976762-22098662	4
ACHE	rs8048448	254	16	16:30692208:T:C	30692208	T	0.741393	386150	-0.182775	0.0275025	3.02e-11	chr16:30603521-30936081	45
RBL2	NA	255	16	16:53440590:CTT:C	53440590	CTT	0.582016	370247	0.234377	0.0249368	5.52e-21	chr16:53429775-53537581	62
FTO	rs11646715	255	16	16:53824007:G:A	53824007	G	0.476696	384123	0.144918	0.0241769	2.05e-09	chr16:53799269-53848561	88
CDH11	rs142058	256	16	16:64766943:A:C	64766943	A	0.854005	378873	0.274864	0.0362588	3.44e-14	chr16:64757764-64883785	114
CDH11	rs9924120	256	16	16:64898157:C:T	64898157	C	0.573736	386742	0.259473	0.0256639	4.97e-24	chr16:64892558-64899481	11
ABO3867	NA	256	16	16:65283595:AAAGT:A	65283595	AAAGT	0.42864	386426	0.295988	0.0244251	8.46e-34	chr16:65270392-65286187	19
CDH16	NA	257	16	16:66937003:G:T	66937003	G	0.925352	384164	-0.453027	0.045985	6.74e-23	chr16:66916363-66940748	5
AGRP	rs7190645	257	16	16:67529633:T:C	67529633	T	0.923309	386430	0.273673	0.0452851	1.51e-09	chr16:67198465-68597030	52
ENO3	rs238238	258	17	17:4856376:A:G	4856376	A	0.295938	386110	-0.163433	0.0263836	5.85e-10	chr17:4796274-4954832	51
MAP2K4	rs4614769	259	17	17:12155901:G:A	12155901	G	0.489827	354134	-0.143064	0.0251554	1.29e-08	chr17:12155901-12618680	34
PMP22	rs1804193	260	17	17:15134006:C:T	15134006	C	0.925293	387656	-0.479407	0.0458876	1.51e-25	chr17:15134006-15134006	1
TEKT3	rs79121763	260	17	17:15195279:C:T	15195279	C	0.909411	379206	0.37041	0.0425408	3.12e-18	chr17:15195279-15195279	1
ABO4040	NA	260	17	17:15341736:CAG:C	15341736	CAG	0.905869	385467	0.22607	0.0413621	4.61e-08	chr17:15337037-15343740	19
TVP23C-CDRT4	rs35078459	260	17	17:15397727:G:A	15397727	G	0.810638	385359	0.208784	0.0308357	1.28e-11	chr17:15382339-15475555	13
FLCN	NA	261	17	17:17142050:TA:T	17142050	TA	0.435454	366616	-0.186508	0.0249582	7.85e-14	chr17:17120204-17188328	43
SREBF1	rs12941356	261	17	17:17716531:A:G	17716531	A	0.409741	381094	0.222377	0.0246802	2.05e-19	chr17:17707105-17716531	3
AKAP10	NA	262	17	17:19857942:T:C	19857942	T	0.599764	385923	-0.138907	0.0245865	1.61e-08	chr17:19799698-19881587	44
ACHE02	NA	263	17	17:36861636:T:TG	36861636	T	0.805385	380291	-0.233275	0.0306512	2.73e-14	chr17:36830562-36888147	10
WNT3	rs7225002	264	17	17:44189067:A:G	44189067	A	0.585738	384833	0.186522	0.0244889	2.6e-14	chr17:44102682-44289832	5
TANC2	rs618945	265	17	17:60993596:T:C	60993596	T	0.901617	381638	0.251014	0.0406723	6.76e-10	chr17:60991902-61001333	28
TEX2	NA	266	17	17:62269200:A:G	62269200	A	0.432393	361280	-0.137868	0.025131	4.11e-08	chr17:62213217-62407953	142
APOH	rs7214731	267	17	17:64212366:C:T	64212366	C	0.720772	384967	-0.165403	0.0268847	7.64e-10	chr17:64209278-64283702	51
SDK2	rs8080240	268	17	17:71625869:A:G	71625869	A	0.650608	386560	0.156847	0.0257004	1.04e-09	chr17:71591658-71638060	36
SDK2	rs62063639	268	17	17:71635704:T:C	71635704	T	0.937696	385418	0.372977	0.0507704	2.04e-13	chr17:71635704-71640942	3
UNC13D	NA	269	17	17:73837216:C:CT	73837216	C	0.825154	335983	0.203598	0.0339905	2.1e-09	chr17:73508729-74000784	36
ACHE9ACVR2A1	rs2286590	269	17	17:74683666:G:A	74683666	G	0.560715	385694	-0.234293	0.0242799	4.93e-22	chr17:74682602-74687777	6
BAHCC1	rs67316991	270	17	17:79378224:C:T	79378224	C	0.646532	375292	0.173003	0.0255529	1.28e-11	chr17:79362574-79378593	18
MYL12A	NA	271	18	18:3250367:C:CAT	3250367	C	0.868819	383381	0.208181	0.0357997	6.06e-09	chr18:3249051-3260445	23
SPIRE1	rs12955490	272	18	18:12542101:G:A	12542101	G	0.474611	385840	0.169928	0.0241258	1.88e-12	chr18:12461586-12638845	136
CTAGE1	rs4800401	273	18	18:20003625:C:T	20003625	C	0.406435	384521	-0.141414	0.0245824	8.79e-09	chr18:19787006-20003666	16
CTAGE1	rs28820387	273	18	18:20094918:T:G	20094918	T	0.948976	385411	-0.475246	0.0548072	4.27e-18	chr18:20063670-20129524	31
CDH2	rs2067772	274	18	18:25710412:A:C	25710412	A	0.692589	384090	-0.215905	0.0275155	4.27e-15	chr18:25675502-25716588	25
CDH2	rs12455124	274	18	18:25765493:T:G	25765493	T	0.77821	386218	0.322433	0.0304332	3.15e-26	chr18:25763595-25765493	2
CDH2	NA	274	18	18:26123262:CTCTT:C	26123262	CTCTT	0.944812	366556	0.492227	0.0552008	4.79e-19	chr18:26111000-26154719	50
CDH2	rs117671378	274	18	18:26152423:G:A	26152423	G	0.979069	386465	-0.531514	0.0850453	4.11e-10	chr18:25368076-26469189	13
CDH2	rs1496479	274	18	18:26322005:G:T	26322005	G	0.467841	384932	0.239662	0.0248878	5.99e-22	chr18:26266275-26327068	24
GAREM1	rs1458858	275	18	18:30005527:G:A	30005527	G	0.855536	385378	0.217176	0.0342888	2.39e-10	chr18:29898598-30032385	138
FHOD3	rs7234634	276	18	18:33936703:A:G	33936703	A	0.750194	385223	-0.159988	0.0279277	1.01e-08	chr18:33898785-33998396	27
FHOD3	rs8085903	276	18	18:34215205:C:T	34215205	C	0.840231	385316	-0.316951	0.0330018	7.69e-22	chr18:34198992-34228056	50
FHOD3	rs61735998	276	18	18:34289285:G:T	34289285	G	0.974932	384224	0.836461	0.0775426	3.96e-27	chr18:34289285-34289285	1
40ACVR2A	NA	277	18	18:46452122:CT:C	46452122	CT	0.530844	371933	0.134763	0.0245879	4.23e-08	chr18:46291300-46454048	31
6ACVR2A5	NA	278	18	18:52889712:G:GA	52889712	G	0.681864	366526	-0.154205	0.0265392	6.23e-09	chr18:52525247-53177132	72
MC4R	NA	279	18	18:58291005:G:A	58291005	G	0.599412	379286	0.135318	0.024797	4.84e-08	chr18:58288450-58511759	412
ABOATP5F1D	NA	280	18	18:64199515:T:TA	64199515	T	0.84307	372665	0.186511	0.0337016	3.13e-08	chr18:63979974-64252341	110
STK11	rs1978727	281	19	19:1208399:C:T	1208399	C	0.676743	384827	0.156706	0.0257915	1.23e-09	chr19:1208289-1217560	4
KDM4B	NA	282	19	19:5059793:AAGCATAG:A	5059793	AAGCATAG	0.650579	382042	0.186782	0.0253931	1.9e-13	chr19:4975564-5088080	43
SPC24	NA	283	19	19:11262583:C:CT	11262583	C	0.698857	362802	0.225022	0.0270819	9.66e-17	chr19:11262583-11277074	14
PLVAP	rs2162889	284	19	19:17464411:G:A	17464411	G	0.276912	386105	-0.187263	0.0269139	3.45e-12	chr19:17379558-17469091	18
10CACNA1C	rs12986417	285	19	19:30109533:G:A	30109533	G	0.642175	380627	-0.170431	0.0253037	1.63e-11	chr19:30100319-30112683	6
TSHZ3	NA	286	19	19:31892816:C:CAT	31892816	C	0.421616	368173	0.138841	0.0249748	2.71e-08	chr19:31828488-32216862	251
ABO4403	NA	287	19	19:36589465:C:CAA	36589465	C	0.89511	359533	-0.316447	0.0407306	7.89e-15	chr19:36526709-36606379	31
ACTN4	rs3786837	288	19	19:39172042:G:C	39172042	G	0.529917	383829	0.225409	0.0242087	1.27e-20	chr19:39138608-39243970	39
390ACVR2A8	rs383991	288	19	19:39555041:C:T	39555041	C	0.35588	379495	0.143597	0.0253802	1.53e-08	chr19:38706134-39993591	148
AKT2	rs1991823	289	19	19:40780325:G:A	40780325	G	0.365444	385847	-0.216854	0.0250174	4.39e-18	chr19:40733247-40855872	8
APOC1	NA	290	19	19:45425178:G:A	45425178	G	0.946133	363166	-0.314821	0.0550054	1.04e-08	chr19:45412079-45426792	4
ZC3H4	rs11671304	291	19	19:47564643:C:T	47564643	C	0.328768	381014	0.140794	0.0258074	4.88e-08	chr19:47543774-47635284	55
TRPM4	rs3760662	292	19	19:49660889:A:G	49660889	A	0.552203	380399	0.161133	0.0243998	4.01e-11	chr19:49206603-49660889	3
NKX2-2	rs4462845	293	20	20:21498864:C:G	21498864	C	0.706672	382674	-0.165534	0.0265702	4.66e-10	chr20:21095936-21521067	125
229ACTN4	rs59604901	294	20	20:25444618:T:C	25444618	T	0.934542	386118	0.376383	0.0486916	1.08e-14	chr20:25201575-25739735	19
TRPC4AP	NA	295	20	20:33659701:CCAA:C	33659701	CCAA	0.827679	374461	0.20173	0.0323811	4.67e-10	chr20:33538721-33753262	87
KIAA1755	rs6123471	296	20	20:36840156:T:C	36840156	T	0.532435	384991	0.523543	0.0265997	3.06e-86	chr20:36837296-36843992	13
KIAA1755	rs1205451	296	20	20:36865076:C:T	36865076	C	0.659012	385953	0.181908	0.0278099	6.11e-11	chr20:36859335-36873254	21
KIAA1755	rs41282820	296	20	20:36869005:G:A	36869005	G	0.98169	385622	0.789308	0.0921089	1.04e-17	chr20:36869005-36869005	1
ZHX3	rs17265513	297	20	20:39832628:T:C	39832628	T	0.800879	385546	-0.184608	0.0301797	9.54e-10	chr20:39813729-39970434	4
1ABO486	rs148377517	298	20	20:42939693:C:T	42939693	C	0.984591	385605	-0.695575	0.0978382	1.17e-12	chr20:42939693-42939693	1
KCNB1	NA	299	20	20:48017794:ATTTTCTTTTTTT:A	48017794	ATTTTCTTTTTTT	0.643891	380216	-0.143014	0.0253444	1.67e-08	chr20:48006263-48087998	40
GNAS	rs185799410	300	20	20:57466093:G:T	57466093	G	0.973834	374313	0.518353	0.0772211	1.91e-11	chr20:57466093-57466093	1
GNAS	NA	300	20	20:57474720:GCA:G	57474720	GCA	0.636691	372505	-0.156567	0.0256919	1.1e-09	chr20:57458104-57474720	5
MIR1-1HG-AS1	rs45612234	301	20	20:61146796:C:T	61146796	C	0.727422	373203	0.158226	0.0277177	1.14e-08	chr20:61143002-61158952	19
12ACTN226	NA	301	20	20:61182618:A:AAACC	61182618	A	0.378601	306985	0.207239	0.0280565	1.51e-13	chr20:61160673-61190367	52
MYT1	rs8117229	302	20	20:62846027:A:G	62846027	A	0.852059	385189	-0.213837	0.0339609	3.04e-10	chr20:62828533-62871232	24
10050RBBP5	rs8128498	303	21	21:18790282:C:G	18790282	C	0.111223	384291	-0.252404	0.0383947	4.9e-11	chr21:18776218-18814649	34
CXADR	rs2824341	303	21	21:18915218:G:A	18915218	G	0.810246	381747	-0.218536	0.030889	1.5e-12	chr21:18905398-18944579	26
LINC00649	NA	304	21	21:35377736:A:AT	35377736	A	0.860691	374715	-0.294481	0.0353046	7.36e-17	chr21:35362848-35395439	7
DGCR8	NA	305	22	22:20098887:CT:C	20098887	CT	0.803603	373585	-0.172109	0.0308185	2.34e-08	chr22:20062294-20142513	57
ACHE30	rs2283847	306	22	22:28181399:C:T	28181399	C	0.446619	365377	0.244714	0.0249026	8.63e-23	chr22:28181399-28181399	1
9ACVR2A9	NA	307	22	22:39090868:CAA:C	39090868	CAA	0.693719	379117	0.315481	0.0263667	5.41e-33	chr22:38974154-39151057	61

## Sheet: ST2_fGWAS
Supplementary Table 2: Estimate and 95% confidence interval of the enrichment at the most significant annotations for RHR, calculated using functional GWAS.
Annotation	Estimate	CI_lo	CI_up
84_Enhancers_Fetal_Heart	2.1612	1.88937	2.42406
1_GENCODE coding exons	2.30421	1.88704	2.67239
231_Active TSS_Right_Ventricle	1.59299	1.08306	2.01885
3_GENCODE protein-coding 5UTR regions	1.33248	0.833888	1.75168
Abbreviations: RHR, resting heart rate; CI-lo, lower limit of the 95% confidence interval; CI_up, upper limit of the 95% confidence interval

## Sheet: ST3_HC
Supplementary Table 3: High-confidence variants of being causally associated with RHR
CHR, chromosome; BP, base pair position in human genome build 37; sentinelVar, lead variant in the signal; HC variant, high-confident variant in the signal; PPpost, posterior probability of the high-confidence variant driving the association with RHR.
Nearest gene	Locus ID	Signal ID	CHR	BP	sentinelVar	HC Variant	PPost
RNF207	1	1	1	6278414	1:6278414:A:G	chr1:6278414	0.99689
ICMT	1	1	1	6282950	1:6282950:T:G	chr1:6282950	0.972122
ICMT	1	2	1	6297592	1:6297592:C:T	chr1:6305201	0.78098
KIF1B	2	1	1	10357806	1:10357806:G:C	chr1:10357806	0.940156
RNF220	6	1	1	45012273	1:45012273:A:C	chr1:45012273	0.999859
LINC01364	16	2	1	88025144	1:88025144:T:C	chr1:88025144	0.828285
ESRRG	27	1	1	216734001	1:216734001:T:A	chr1:216734001	0.967486
ESRRG	27	2	1	217236801	1:217236801:G:A	chr1:217236801	0.976348
GPATCH2	27	1	1	217736417	1:217736417:A:G	chr1:217737629	0.755389
ITSN2	33	1	2	24571059	2:24571059:ATT:A	chr2:24571059	0.800923
GCKR	34	1	2	27730940	2:27730940:T:C	chr2:27730940	0.994143
CLIP4	35	1	2	29383256	2:29383256:G:T	chr2:29383256	0.998104
MEIS1	41	1	2	66725062	2:66725062:T:C	chr2:66725062	1
SCN2A	49	2	2	166223227	2:166223227:C:CAA	chr2:166223227	0.93174
MIR548N	51	1	2	179279516	2:179279516:C:CT	chr2:179279516	0.867889
CCDC141	51	3	2	179721046	2:179721046:G:A	chr2:179721046	0.977661
CCDC141	51	5	2	179839888	2:179839888:G:A	chr2:179839888	1
SPEG	58	1	2	220299541	2:220299541:G:T	chr2:220299541	0.999998
B3GNT7	60	1	2	232264914	2:232264914:G:T	chr2:232264914	0.843251
82ACVR2A	63	1	3	15517480	3:15517480:T:C	chr3:15557682	0.835226
UBE2E2	65	1	3	23146682	3:23146682:C:T	chr3:23146682	0.759325
SCN5A	67	3	3	38621237	3:38621237:C:G	chr3:38621237	0.999217
7ACTN2	69	2	3	48943646	3:48943646:C:CA	chr3:48943646	0.971333
IL20RB	78	1	3	136699133	3:136699133:CT:C	chr3:136699133	0.961626
ZBTB38	79	1	3	141125705	3:141125705:C:G	chr3:141125705	0.768915
ID294	80	2	3	156827227	3:156827227:C:T	chr3:156821808	0.757453
FNDC3B	82	1	3	171800256	3:171800256:A:G	chr3:171800256	0.961274
PPARGC1A	90	2	4	23951018	4:23951018:C:G	chr4:23951018	1
1001ACVR2A379	96	1	4	122687491	4:122687491:G:C	chr4:122687491	0.78984
GAB1	97	1	4	144359490	4:144359490:C:T	chr4:144359490	0.99028
ARHGAP10	98	2	4	148974602	4:148974602:T:C	chr4:148974602	0.95612
TMEM131L	99	1	4	154387597	4:154387597:G:C	chr4:154387597	0.825622
HCN1	104	2	5	45183148	5:45183148:G:A	chr5:45183148	0.999982
POC5	106	1	5	75003678	5:75003678:T:C	chr5:75003678	0.999925
CMYA5	108	1	5	79041057	5:79041057:A:G	chr5:79041057	0.940061
DSP	121	1	6	7538279	6:7538279:G:C	chr6:7538279	0.898668
GPX6	123	2	6	28586613	6:28586613:A:ATGTG	chr6:28586613	0.87751
HLA-DRB5	124	1	6	31868075	6:31868075:G:C	chr6:31868075	0.833765
TFEB	127	1	6	41658112	6:41658112:G:C	chr6:41658889	0.802877
GJA1	134	6	6	121766728	6:121766728:G:GA	chr6:121766728	0.962828
HSF2	134	10	6	122660969	6:122660969:G:A	chr6:122660969	0.984324
ZKSCAN1	146	1	7	99625199	7:99625199:G:A	chr7:100548634	1
ZSCAN21	146	2	7	99650968	7:99650968:T:TG	chr7:100548634	1
MKLN1	151	1	7	130973495	7:130973495:C:T	chr7:130973495	0.854497
CHRM2	153	1	7	136569416	7:136569416:T:C	chr7:136566533	0.777458
155ACHE5	155	1	7	155533924	7:155533924:C:G	chr7:155533924	0.954286
DLC1	158	2	8	13145524	8:13145524:A:T	chr8:13172329	0.805578
PLEC	162	1	8	145018354	8:145018354:C:T	chr8:145018354	0.998756
ZDHHC21	164	2	9	14532236	9:14532236:G:A	chr9:14532236	0.983969
FREM1	164	3	9	14746008	9:14746008:T:TCTC	chr9:14746008	0.879717
DBH	175	2	9	136522274	9:136522274:C:T	chr9:136522274	0.990483
SVIL	178	4	10	29820758	10:29820758:T:C	chr10:29821089	0.839531
PKD2L1	186	2	10	102075479	10:102075479:G:A	chr10:102075479	0.945083
NCAM1	203	1	11	112648312	11:112648312:C:T	chr11:112648312	0.888616
KCNJ5	205	3	11	128782012	11:128782012:C:G	chr11:128782012	0.999112
PDE3A	208	2	12	20522114	12:20522114:A:AGCGT	chr12:20000865	0.820263
14ACHE60	209	1	12	24758480	12:24758480:G:A	chr12:24758480	0.762327
SSPN	210	1	12	26348304	12:26348304:T:C	chr12:26348304	0.980943
KLHL42	211	2	12	27955296	12:27955296:C:T	chr12:27955296	1
PKP2	212	1	12	33038199	12:33038199:A:G	chr12:33038199	0.830959
SYT10	212	4	12	33716044	12:33716044:A:C	chr12:33716044	1
ALG10B	213	1	12	38370110	12:38370110:C:G	chr12:38370110	1
ARHGEF40	230	1	14	21542766	14:21542766:A:G	chr14:21542766	1
MYH6	231	1	14	23861811	14:23861811:A:G	chr14:23861811	0.999958
MYH6	231	2	14	23867144	14:23867144:T:C	chr14:23867144	0.997266
KHNYN	231	6	14	24899473	14:24899473:G:C	chr14:24899473	0.980389
96ABO	235	2	14	72885471	14:72885471:G:C	chr14:72885471	1
571ACHE	236	1	14	78378375	14:78378375:A:C	chr14:78378375	0.810968
DGLUCY	239	1	14	91589233	14:91589233:G:C	chr14:91589233	0.930936
HCN4	243	1	15	73641892	15:73641892:T:C	chr15:73641892	0.980155
PML	243	4	15	74336633	15:74336633:T:C	chr15:74336633	0.999899
LOC440311	245	1	15	95312071	15:95312071:T:C	chr15:95312071	1
MOSMO	253	1	16	22098662	16:22098662:T:C	chr16:22098662	0.784181
MAP2K4	259	1	17	12155901	17:12155901:G:A	chr17:12155901	0.859699
PMP22	260	1	17	15134006	17:15134006:C:T	chr17:15134006	1
TEKT3	260	2	17	15195279	17:15195279:C:T	chr17:15195279	1
SREBF1	261	2	17	17716531	17:17716531:A:G	chr17:17716531	0.903952
SDK2	268	2	17	71635704	17:71635704:T:C	chr17:71635852	0.875959
CDH2	274	4	18	26152423	18:26152423:G:A	chr18:26152423	0.851152
FHOD3	276	3	18	34289285	18:34289285:G:T	chr18:34289285	1
10CACNA1C	285	1	19	30109533	19:30109533:G:A	chr19:30109533	0.777155
AKT2	289	1	19	40780325	19:40780325:G:A	chr19:40780325	0.964814
APOC1	290	1	19	45425178	19:45425178:G:A	chr19:45412079	0.809596
TRPM4	292	1	19	49660889	19:49660889:A:G	chr19:49660889	0.983791
KIAA1755	296	1	20	36840156	20:36840156:T:C	chr20:36840156	0.820424
KIAA1755	296	3	20	36869005	20:36869005:G:A	chr20:36869005	1
ZHX3	297	1	20	39832628	20:39832628:T:C	chr20:39832628	0.979178
1ABO486	298	1	20	42939693	20:42939693:C:T	chr20:42939693	0.999917
GNAS	300	1	20	57466093	20:57466093:G:T	chr20:57466093	0.994278
ACHE30	306	1	22	28181399	22:28181399:C:T	chr22:28181399	0.999747

## Sheet: ST4_eQTL
Supplementary Table 4: Results from eQTL colocalisation analyses
Sentinel SNV rsID, rsID of the lead SNV in the signal; CHR, chromosome; Sentinel SNV BP, base pair position in human genome build 37 of the lead SNV in the signal; eQTL rsID, rsID of the eQTL variant; eQTL BP, base pair position in human genome build 37 of the eQTL variant.
Locus_Signal_ID	Sentinel SNV rsID	CHR	Sentinel SNV BP	Gene_name	Tissue	eQTL rsID	eQTL BP
1_2	rs846110	1	6282950	RNF207	Heart_Left_Ventricle	rs846110	6282950
9_1	rs17129012	1	66986867	SGIP1	Heart_Left_Ventricle	rs72677052	66984572
28_1	rs12724121	1	236852282	ACTN2	Heart_Atrial_Appendage	rs12724121	236852282
31_1	rs13022216	2	8714879	LINC01814	Heart_Atrial_Appendage	rs67269656	8720038
53_1	rs62172372	2	188242369	CALCRL	Artery_Aorta	rs62172372	188242369
60_1	rs13025087	2	232264914	B3GNT7	Artery_Aorta	rs2290130	232263127
60_1	rs13025087	2	232264914	B3GNT7	Heart_Atrial_Appendage	rs13025087	232264914
61_1	rs866360050	2	242596715	ATG4B	Heart_Atrial_Appendage	rs35031161	242596439
66_1	rs60203372	3	24462852	THRB	Heart_Atrial_Appendage	rs59212267	24464955
84_1	rs7634416	3	179173224	GNB4	Heart_Atrial_Appendage	rs7612445	179172979
84_1	rs7634416	3	179173224	GNB4	Heart_Left_Ventricle	rs7612445	179172979
96_1	rs4833772	4	122687491	PP12613	Brain_Frontal_Cortex_BA9	rs4833233	122688744
102_1	rs35084466	4	174465038	HAND2-AS1	Heart_Atrial_Appendage	rs57012956	174458445
119_1	rs10071514	5	172669771	NKX2-5	Brain_Cerebellar_Hemisphere	rs2277923	172662024
119_1	rs10071514	5	172669771	NKX2-5	Brain_Cerebellum	rs6891790	172670745
125_1	rs12173787	6	33735471	LEMD2	Brain_Hypothalamus	rs12173787	33735471
125_1	rs12173787	6	33735471	LEMD2	Brain_Putamen_basal_ganglia	rs4713678	33742097
126_1	rs236349	6	36820565	CPNE5	Heart_Left_Ventricle	rs236351	36817172
126_2	rs9368966	6	36825430	CPNE5	Heart_Left_Ventricle	rs236351	36817172
127_2	rs750765348	6	41782399	MED20	Heart_Atrial_Appendage	rs6902650	41764080
136_1	rs162185	6	134226147	TCF21	Artery_Aorta	rs2327429	134209837
136_1	rs162185	6	134226147	TCF21	Artery_Coronary	rs12190287	134214525
136_1	rs162185	6	134226147	TCF21	Artery_Tibial	rs12190287	134214525
141_1	rs864745	7	28180556	JAZF1	Artery_Tibial	rs849138	28177338
141_1	rs864745	7	28180556	JAZF1	Artery_Aorta	rs498475	28256240
144_1	rs62466318	7	73042085	MLXIPL	Heart_Left_Ventricle	rs55747707	73037366
146_3	rs13244629	7	100509253	ACHE	Adrenal_Gland	rs6706	100471044
146_3	rs13244629	7	100509253	ACHE	Artery_Coronary	rs6706	100471044
146_3	rs13244629	7	100509253	ACHE	Artery_Tibial	rs17881696	100493359
146_3	rs13244629	7	100509253	ACHE	Heart_Atrial_Appendage	rs17881696	100493359
153_1	rs1424569	7	136569416	AC009264.1	Heart_Left_Ventricle	rs1424569	136569416
153_1	rs1424569	7	136569416	CHRM2	Heart_Left_Ventricle	rs1424569	136569416
162_1	rs11786896	8	145018354	PLEC	Heart_Left_Ventricle	rs11786896	145018354
166_1	rs10972618	9	35908313	SPAAR	Heart_Left_Ventricle	rs10972618	35908313
166_1	rs10972618	9	35908313	SPAAR	Heart_Atrial_Appendage	rs10814296	35910801
174_1	rs4076428	9	134353724	UCK1	Brain_Hippocampus	rs4076428	134353724
174_1	rs4076428	9	134353724	UCK1	Brain_Caudate_basal_ganglia	rs10609062	134400000
174_1	rs4076428	9	134353724	UCK1	Brain_Nucleus_accumbens_basal_ganglia	rs10609062	134400000
178_5	rs7096778	10	30165983	SVIL	Artery_Aorta	rs1571759	30167009
178_5	rs7096778	10	30165983	SVIL	Artery_Tibial	rs1571759	30167009
183_1	rs12247028	10	75410052	AGAP5	Heart_Atrial_Appendage	rs12247028	75410052
197_2	rs12794886	11	62383715	ROM1	Artery_Aorta	rs11231156	62366454
197_2	rs12794886	11	62383715	ROM1	Artery_Tibial	rs7949030	62394881
205_1	rs76097649	11	128764570	C11orf45	Artery_Tibial	rs78907918	128767957
210_1	rs58747679	12	26348304	SSPN	Heart_Left_Ventricle	rs58747679	26348304
246_1	rs12440758	15	99644115	RP11-6O2.3	Artery_Tibial	rs12440758	99644115
246_1	rs12440758	15	99644115	RP11-6O2.3	Heart_Left_Ventricle	rs112065296	99646218
247_2	rs9923569	16	1505892	CCDC154	Artery_Tibial	rs11860968	1496613
256_3	rs781388561	16	65283595	CDH11	Heart_Atrial_Appendage	rs7194801	65286870
261_1	NA	17	17142050	FLCN	Brain_Frontal_Cortex_BA9	rs9908150	17114061
261_1	NA	17	17142050	FLCN	Artery_Aorta	rs1708618	17131869
261_1	NA	17	17142050	FLCN	Artery_Coronary	rs1708618	17131869
261_1	NA	17	17142050	FLCN	Artery_Tibial	rs1708618	17131869
261_1	NA	17	17142050	FLCN	Brain_Caudate_basal_ganglia	rs1708618	17131869
261_1	NA	17	17142050	FLCN	Brain_Cerebellar_Hemisphere	rs1708618	17131869
261_1	NA	17	17142050	FLCN	Brain_Cerebellum	rs1708618	17131869
261_1	NA	17	17142050	FLCN	Brain_Cortex	rs1708618	17131869
261_1	NA	17	17142050	FLCN	Brain_Nucleus_accumbens_basal_ganglia	rs1708618	17131869
261_1	NA	17	17142050	FLCN	Brain_Putamen_basal_ganglia	rs1708618	17131869
261_1	NA	17	17142050	FLCN	Heart_Atrial_Appendage	rs1708618	17131869
261_1	NA	17	17142050	FLCN	Heart_Left_Ventricle	rs1708618	17131869
261_1	NA	17	17142050	PLD6	Artery_Tibial	rs1708618	17131869
261_1	NA	17	17142050	PLD6	Brain_Cerebellum	rs1708618	17131869
261_1	NA	17	17142050	PLD6	Artery_Aorta	rs1736203	17151664
264_1	rs7225002	17	44189067	LRRC37A	Brain_Spinal_cord_cervical_c-1	rs62072141	44569237
268_2	rs62063639	17	71635704	SDK2	Artery_Aorta	rs62063639	71635704
269_1	rs34691954	17	73837216	FBF1	Brain_Frontal_Cortex_BA9	rs1135889	73926121
269_2	rs2286590	17	74683666	MXRA7	Adrenal_Gland	rs11077857	74691636
269_2	rs2286590	17	74683666	MXRA7	Brain_Hypothalamus	rs9303003	74705876
270_1	rs67316991	17	79378224	RP11-1055B8.3	Artery_Aorta	rs66643547	79375315
283_1	rs574513823	19	11262583	KANK2	Brain_Caudate_basal_ganglia	rs72983206	11274065
283_1	rs574513823	19	11262583	KANK2	Brain_Cerebellar_Hemisphere	rs72983206	11274065
283_1	rs574513823	19	11262583	KANK2	Brain_Cerebellum	rs7188	11275139
283_1	rs574513823	19	11262583	KANK2	Brain_Nucleus_accumbens_basal_ganglia	rs7188	11275139

## Sheet: ST5_HiC
Supplementary Table 5: Results from Hi-C analyses
rsID, rsID of the lead SNV in the signal; CHR, chromosome; BP, base pair position in human genome build 37 of the lead SNV in the signal; FuncScore, RegulomeDB Score.
Locus_signal_ID	rsid	CHR	BP	Gene_Name	Tissue	FuncScore
2_2	NA	1	10698968	UBIAD1	Hippocampus	2b
2_2	NA	1	10731307	CASZ1	Left Ventricle	2b
5_1	NA	1	43410299	SLC2A1	Dorsolateral Prefrontal Cortex	2b
5_1	rs751210	1	43410859	SLC2A1	Dorsolateral Prefrontal Cortex	2b
6_2	rs1768809	1	46502836	TSPAN1;PIK3R3	Dorsolateral Prefrontal Cortex	2b
6_2	rs1355642	1	46598903	TSPAN1;PIK3R3	Hippocampus	2b
6_2	rs1355642	1	46598903	TSPAN1;PIK3R3	Left Ventricle	2b
6_2	rs1355642	1	46598903	TSPAN1;PIK3R3	Right Ventricle	2b
6_2	rs1473840	1	46601197	TSPAN1;PIK3R3	Hippocampus	2b
6_2	rs1473840	1	46601197	TSPAN1;PIK3R3	Left Ventricle	2b
6_2	rs1473840	1	46601197	TSPAN1;PIK3R3	Right Ventricle	2b
8_1	rs177264	1	54953955	SSBP3	Adrenal Gland	2a
8_1	rs177264	1	54953955	SSBP3	Dorsolateral Prefrontal Cortex	2a
8_1	rs177264	1	54953955	SSBP3	Hippocampus	2a
8_1	rs177264	1	54953955	LDLRAD1	Hippocampus	2a
8_1	rs177264	1	54953955	RP11-446E24.4;CYB5RL	Hippocampus	2a
8_1	rs177264	1	54953955	SSBP3	Left Ventricle	2a
8_1	rs177264	1	54953955	SSBP3	Right Ventricle	2a
8_1	NA	1	54954044	SSBP3	Adrenal Gland	2a
8_1	NA	1	54954044	SSBP3	Dorsolateral Prefrontal Cortex	2a
8_1	NA	1	54954044	LDLRAD1	Hippocampus	2a
8_1	NA	1	54954044	RP11-446E24.4;CYB5RL	Hippocampus	2a
8_1	NA	1	54954044	SSBP3	Hippocampus	2a
8_1	NA	1	54954044	SSBP3	Left Ventricle	2a
8_1	NA	1	54954044	SSBP3	Right Ventricle	2a
8_1	rs2873449	1	54959294	SSBP3	Adrenal Gland	2b
23_1	rs12034642	1	204733046	LRRN2	Left Ventricle	2b
23_1	rs6702373	1	204782675	NFASC	Hippocampus	2c
23_1	rs2025235	1	204782872	NFASC	Hippocampus	2b
23_2	rs4951182	1	205236233	CNTN2	Dorsolateral Prefrontal Cortex	2b
23_2	rs4951182	1	205236233	TMCC2	Hippocampus	2b
23_2	rs4951182	1	205236233	NUAK2	Hippocampus	2b
40_1	rs2302643	2	64881229	SERTAD2	Dorsolateral Prefrontal Cortex	2a
40_1	rs2302643	2	64881229	SLC1A4	Dorsolateral Prefrontal Cortex	2a
40_1	rs2302643	2	64881229	AFTPH	Hippocampus	2a
40_1	rs2302643	2	64881229	LGALSL	Hippocampus	2a
40_1	rs2302643	2	64881229	SLC1A4	Hippocampus	2a
40_1	rs2302643	2	64881229	CEP68	Hippocampus	2a
40_1	rs2302643	2	64881229	SERTAD2	Hippocampus	2a
40_1	rs2302643	2	64881229	SERTAD2	Right Ventricle	2a
46_1	rs12691702	2	145764746	GTDC1	Dorsolateral Prefrontal Cortex	2b
46_1	rs12691702	2	145764746	ZEB2	Dorsolateral Prefrontal Cortex	2b
67_1	rs530112	3	37553162	ITGA9	Hippocampus	2b
67_4	rs73056454	3	38681356	SCN10A	Left Ventricle	2b
67_1	rs3732383	3	39226127	GORASP1;TTC21A	Hippocampus	2b
69_1	rs3772399	3	47867727	CDC25A	Adrenal Gland	2b
70_3	rs11713811	3	53693070	CACNA1D	Adrenal Gland	2b
70_3	rs11713811	3	53693070	RP11-894J14.5	Hippocampus	2b
72_2	rs35017084	3	69868629	TMF1	Dorsolateral Prefrontal Cortex	2b
80_1	rs59717073	3	156534245	TIPARP	Dorsolateral Prefrontal Cortex	2a
80_1	rs59717073	3	156534245	SSR3	Dorsolateral Prefrontal Cortex	2a
80_1	rs59717073	3	156534245	SSR3	Hippocampus	2a
80_1	rs59717073	3	156534245	CCNL1	Hippocampus	2a
80_1	rs59717073	3	156534245	TIPARP	Hippocampus	2a
80_1	rs59717073	3	156534245	CCNL1	Right Ventricle	2a
88_1	rs11727100	4	6281458	PPP2R2C	Dorsolateral Prefrontal Cortex	2b
116_1	rs356450	5	139055009	CXXC5	Dorsolateral Prefrontal Cortex	2b
116_1	rs356450	5	139055009	SPATA24	Dorsolateral Prefrontal Cortex	2b
116_1	rs356429	5	139073143	CXXC5	Dorsolateral Prefrontal Cortex	2b
116_1	rs356443	5	139077829	CXXC5	Dorsolateral Prefrontal Cortex	2b
119_2	NA	5	173281815	CPEB4	Hippocampus	2b
119_2	NA	5	173281815	C5orf47	Hippocampus	2b
119_2	NA	5	173281816	CPEB4	Hippocampus	2b
119_2	NA	5	173281816	C5orf47	Hippocampus	2b
123_1	rs1800562	6	26093141	HIST1H2AI;HIST1H2BL	Dorsolateral Prefrontal Cortex	2b
125_1	rs943474	6	33749834	MLN	Adrenal Gland	2b
125_1	rs943474	6	33749834	GGNBP1	Dorsolateral Prefrontal Cortex	2b
125_1	rs943474	6	33749834	GRM4	Dorsolateral Prefrontal Cortex	2b
125_1	rs943474	6	33749834	UQCC2	Hippocampus	2b
125_1	rs943474	6	33749834	MLN	Left Ventricle	2b
125_1	rs943474	6	33749834	BAK1;GGNBP1	Right Ventricle	2b
125_1	rs943474	6	33749834	MLN	Right Ventricle	2b
125_2	rs2814973	6	34569720	PACSIN1	Adrenal Gland	2b
125_2	rs2814973	6	34569720	RPS10-NUDT3;RPS10	Dorsolateral Prefrontal Cortex	2b
125_2	rs2814973	6	34569720	PACSIN1	Dorsolateral Prefrontal Cortex	2b
125_2	rs2814973	6	34569720	PACSIN1	Right Ventricle	2b
127_2	rs3747753	6	41753380	CCND3;TAF8	Dorsolateral Prefrontal Cortex	2b
127_2	rs3747753	6	41753380	USP49	Dorsolateral Prefrontal Cortex	2b
127_2	rs3747753	6	41753380	BYSL;MED20	Dorsolateral Prefrontal Cortex	2b
127_2	rs3747753	6	41753380	BYSL;MED20	Hippocampus	2b
141_1	rs1635852	7	28189411	JAZF1	Adrenal Gland	2b
141_1	rs1635852	7	28189411	JAZF1	Hippocampus	2b
144_1	rs13247874	7	73010442	MLXIPL	Dorsolateral Prefrontal Cortex	2b
144_1	rs56383788	7	73016400	MLXIPL	Dorsolateral Prefrontal Cortex	2b
144_1	rs56383788	7	73016400	DNAJC30;WBSCR22	Dorsolateral Prefrontal Cortex	2b
144_1	rs56383788	7	73016400	GTF2IRD1	Dorsolateral Prefrontal Cortex	2b
144_1	rs35368205	7	73017657	MLXIPL	Dorsolateral Prefrontal Cortex	2b
144_1	rs35368205	7	73017657	GTF2IRD1	Dorsolateral Prefrontal Cortex	2b
144_1	rs35368205	7	73017657	DNAJC30;WBSCR22	Dorsolateral Prefrontal Cortex	2b
145_1	rs180259	7	93544357	BET1	Left Ventricle	2b
146_3	rs13244629	7	100509253	MUC17	Dorsolateral Prefrontal Cortex	2c
175_1	NA	9	136151579	GTF3C5	Adrenal Gland	2b
175_1	NA	9	136151579	C9orf96;SURF4	Adrenal Gland	2b
178_1	rs4749368	10	29228259	LYZL1	Dorsolateral Prefrontal Cortex	2b
178_2	rs2532770	10	29546557	LYZL1	Left Ventricle	2b
178_2	rs2532770	10	29546557	LYZL1	Right Ventricle	2b
182_1	rs7095238	10	69913203	HERC4	Dorsolateral Prefrontal Cortex	2b
182_1	rs7095238	10	69913203	HERC4	Left Ventricle	2b
183_1	rs9664184	10	75409967	DNAJC9	Hippocampus	2b
183_1	rs9664184	10	75409967	PPP3CB	Hippocampus	2b
183_1	rs9664186	10	75409992	PPP3CB	Hippocampus	2b
183_1	rs9664186	10	75409992	DNAJC9	Hippocampus	2b
187_2	rs10883922	10	105595430	SH3PXD2A	Adrenal Gland	2b
187_2	rs10883922	10	105595430	SH3PXD2A	Hippocampus	2b
188_1	rs4313506	10	112424800	RBM20	Hippocampus	2b
188_1	NA	10	112428360	RBM20	Hippocampus	2c
188_2	NA	10	112574136	PDCD4	Hippocampus	2b
188_2	NA	10	112574139	PDCD4	Hippocampus	2b
198_1	rs4102217	11	65263895	AP000769.1	Adrenal Gland	2c
198_1	rs4102217	11	65263895	CFL1;MUS81	Dorsolateral Prefrontal Cortex	2c
198_1	rs4102217	11	65263895	POLA2	Dorsolateral Prefrontal Cortex	2c
198_1	rs4102217	11	65263895	NRXN2	Dorsolateral Prefrontal Cortex	2c
198_1	rs4102217	11	65263895	AP000769.1	Dorsolateral Prefrontal Cortex	2c
198_1	rs4102217	11	65263895	TIGD3	Dorsolateral Prefrontal Cortex	2c
198_1	rs4102217	11	65263895	DPF2	Hippocampus	2c
198_1	rs4102217	11	65263895	TIGD3	Hippocampus	2c
198_1	rs4102217	11	65263895	AP000769.1	Hippocampus	2c
198_1	rs4102217	11	65263895	AP000769.1	Left Ventricle	2c
200_1	rs7116611	11	78030046	GAB2	Dorsolateral Prefrontal Cortex	2b
217_1	NA	12	66361453	HMGA2	Right Ventricle	2b
219_1	rs978458	12	102802239	PMCH	Dorsolateral Prefrontal Cortex	2b
221_2	rs7304243	12	110662327	IFT81	Adrenal Gland	2c
221_2	rs3184504	12	111884608	SH2B3	Dorsolateral Prefrontal Cortex	2b
223_1	rs1715580	12	116236207	TBX3	Dorsolateral Prefrontal Cortex	2b
228_1	rs9554446	13	98859019	RNF113B	Adrenal Gland	2b
228_1	rs9554446	13	98859019	FARP1	Dorsolateral Prefrontal Cortex	2b
228_1	rs9554446	13	98859019	RNF113B	Dorsolateral Prefrontal Cortex	2b
231_3	rs28730765	14	23855511	AL049829.1;PABPN1	Left Ventricle	2b
231_3	rs28730765	14	23855511	SLC22A17	Left Ventricle	2b
231_3	rs28730765	14	23855511	IL25	Left Ventricle	2b
238_1	rs79538549	14	89874953	EML5	Dorsolateral Prefrontal Cortex	2b
238_1	rs79538549	14	89874953	FOXN3	Dorsolateral Prefrontal Cortex	2b
238_1	rs79538549	14	89874953	EFCAB11;TDP1	Dorsolateral Prefrontal Cortex	2b
238_1	rs79538549	14	89874953	EFCAB11;TDP1	Hippocampus	2b
240_1	rs2296686	14	94152768	PRIMA1	Hippocampus	2b
240_1	rs4900191	14	94183085	PRIMA1	Dorsolateral Prefrontal Cortex	2b
240_1	rs4900191	14	94183085	PRIMA1	Hippocampus	2b
246_1	NA	15	99641634	FAM169B	Adrenal Gland	2b
246_1	NA	15	99641634	DKFZP779J2370	Dorsolateral Prefrontal Cortex	2b
246_1	NA	15	99641634	IGF1R	Dorsolateral Prefrontal Cortex	2b
246_1	NA	15	99641634	IGF1R	Hippocampus	2b
246_1	NA	15	99641634	LYSMD4	Hippocampus	2b
246_1	rs12440983	15	99644259	FAM169B	Adrenal Gland	2b
246_1	rs12440983	15	99644259	DKFZP779J2370	Dorsolateral Prefrontal Cortex	2b
246_1	rs12440983	15	99644259	IGF1R	Dorsolateral Prefrontal Cortex	2b
246_1	rs12440983	15	99644259	LYSMD4	Hippocampus	2b
246_1	rs12440983	15	99644259	IGF1R	Hippocampus	2b
247_1	rs12149498	16	620709	TMEM8A	Dorsolateral Prefrontal Cortex	2b
247_1	rs12149498	16	620709	ITFG3;LUC7L	Dorsolateral Prefrontal Cortex	2b
247_1	rs12149498	16	620709	RAB11FIP3	Dorsolateral Prefrontal Cortex	2b
247_1	rs2269556	16	675215	RAB40C	Dorsolateral Prefrontal Cortex	2b
247_1	rs2269556	16	675215	ITFG3;LUC7L	Dorsolateral Prefrontal Cortex	2b
247_1	rs2269557	16	677629	RAB40C	Dorsolateral Prefrontal Cortex	2a
247_1	rs2269557	16	677629	ITFG3;LUC7L	Dorsolateral Prefrontal Cortex	2a
247_3	rs13337478	16	2175309	SRRM2	Dorsolateral Prefrontal Cortex	2b
247_3	rs13337478	16	2175309	PDPK1;CEMP1	Dorsolateral Prefrontal Cortex	2b
247_3	rs13337478	16	2175309	RNF151;RPS2	Dorsolateral Prefrontal Cortex	2b
247_3	rs13337478	16	2175309	RNF151;TBL3	Dorsolateral Prefrontal Cortex	2b
247_3	rs13337478	16	2175309	TRAF7	Dorsolateral Prefrontal Cortex	2b
248_2	rs72766534	16	4338359	GLIS2	Adrenal Gland	2b
248_2	rs72766534	16	4338359	GLIS2	Right Ventricle	2b
251_2	rs8044595	16	15906130	ABCC1	Dorsolateral Prefrontal Cortex	2b
254_1	rs3747486	16	30786927	FBXL19	Dorsolateral Prefrontal Cortex	2a
254_1	NA	16	30787697	ZNF771	Adrenal Gland	2b
254_1	NA	16	30787697	PPP4C	Adrenal Gland	2b
254_1	NA	16	30787697	SRCAP	Adrenal Gland	2b
254_1	NA	16	30787697	ARMC5	Dorsolateral Prefrontal Cortex	2b
254_1	NA	16	30787697	SETD1A	Dorsolateral Prefrontal Cortex	2b
254_1	NA	16	30787697	YPEL3;TBX6	Dorsolateral Prefrontal Cortex	2b
254_1	NA	16	30787697	CTF1;BCL7C	Dorsolateral Prefrontal Cortex	2b
254_1	NA	16	30787697	PHKG2	Dorsolateral Prefrontal Cortex	2b
254_1	NA	16	30787697	MYLPF;TBC1D10B	Dorsolateral Prefrontal Cortex	2b
254_1	NA	16	30787697	2023-09-01	Dorsolateral Prefrontal Cortex	2b
254_1	NA	16	30787697	SRCAP	Dorsolateral Prefrontal Cortex	2b
254_1	NA	16	30787697	FBXL19	Dorsolateral Prefrontal Cortex	2b
254_1	NA	16	30787697	ZNF668;ZNF646	Hippocampus	2b
254_1	NA	16	30787697	ZNF668	Hippocampus	2b
254_1	NA	16	30787697	C16orf93;RNF40	Hippocampus	2b
254_1	NA	16	30787697	FBXL19	Hippocampus	2b
254_1	NA	16	30787697	SRCAP	Right Ventricle	2b
254_1	NA	16	30787697	C16orf93;RNF40	Right Ventricle	2b
254_1	rs56656810	16	30788759	PPP4C	Adrenal Gland	2b
254_1	rs56656810	16	30788759	SRCAP	Adrenal Gland	2b
254_1	rs56656810	16	30788759	ZNF771	Adrenal Gland	2b
254_1	rs56656810	16	30788759	ARMC5	Dorsolateral Prefrontal Cortex	2b
254_1	rs56656810	16	30788759	FBXL19	Dorsolateral Prefrontal Cortex	2b
254_1	rs56656810	16	30788759	2023-09-01	Dorsolateral Prefrontal Cortex	2b
254_1	rs56656810	16	30788759	SETD1A	Dorsolateral Prefrontal Cortex	2b
254_1	rs56656810	16	30788759	MYLPF;TBC1D10B	Dorsolateral Prefrontal Cortex	2b
254_1	rs56656810	16	30788759	CTF1;BCL7C	Dorsolateral Prefrontal Cortex	2b
254_1	rs56656810	16	30788759	YPEL3;TBX6	Dorsolateral Prefrontal Cortex	2b
254_1	rs56656810	16	30788759	PHKG2	Dorsolateral Prefrontal Cortex	2b
254_1	rs56656810	16	30788759	SRCAP	Dorsolateral Prefrontal Cortex	2b
254_1	rs56656810	16	30788759	ZNF668	Hippocampus	2b
254_1	rs56656810	16	30788759	FBXL19	Hippocampus	2b
254_1	rs56656810	16	30788759	ZNF668;ZNF646	Hippocampus	2b
254_1	rs56656810	16	30788759	C16orf93;RNF40	Hippocampus	2b
254_1	rs56656810	16	30788759	SRCAP	Right Ventricle	2b
254_1	rs56656810	16	30788759	C16orf93;RNF40	Right Ventricle	2b
256_2	rs13337943	16	64899222	CDH11	Dorsolateral Prefrontal Cortex	2b
257_1	NA	16	66937003	CDH16	Dorsolateral Prefrontal Cortex	2b
257_1	NA	16	66937003	CES2;FAM96B	Dorsolateral Prefrontal Cortex	2b
257_1	NA	16	66937003	C16orf70	Dorsolateral Prefrontal Cortex	2b
257_1	NA	16	66937003	KIAA0895L	Dorsolateral Prefrontal Cortex	2b
257_1	NA	16	66937003	CES2;FAM96B	Hippocampus	2b
257_1	NA	16	66937003	CES2;FAM96B	Left Ventricle	2b
257_1	NA	16	66937003	KIAA0895L	Left Ventricle	2b
257_1	NA	16	66937003	KIAA0895L	Right Ventricle	2b
257_1	rs7205735	16	66939410	CES2;FAM96B	Right Ventricle	2b
260_3	rs2954754	17	15337944	PMP22	Dorsolateral Prefrontal Cortex	2b
260_4	rs12453117	17	15394395	RP11-385D13.1	Dorsolateral Prefrontal Cortex	2b
260_4	rs12453117	17	15394395	PMP22	Dorsolateral Prefrontal Cortex	2b
260_4	rs12453117	17	15394395	PMP22	Hippocampus	2b
260_4	rs12453117	17	15394395	PMP22	Right Ventricle	2b
263_1	NA	17	36857231	C17orf96	Adrenal Gland	2a
263_1	NA	17	36857231	CISD3;AC006449.1	Dorsolateral Prefrontal Cortex	2a
264_1	rs2532240	17	44265839	STH	Dorsolateral Prefrontal Cortex	2b
266_1	rs9915054	17	62317999	C17orf72	Adrenal Gland	2b
266_1	rs9915054	17	62317999	ICAM2	Hippocampus	2b
266_1	rs9915054	17	62317999	ICAM2	Left Ventricle	2b
270_1	rs56355243	17	79375687	C17orf70	Dorsolateral Prefrontal Cortex	2b
270_1	rs56355243	17	79375687	ACTG1;FSCN2	Dorsolateral Prefrontal Cortex	2b
270_1	rs56355243	17	79375687	SLC38A10	Dorsolateral Prefrontal Cortex	2b
270_1	rs56355243	17	79375687	SLC38A10	Left Ventricle	2b
270_1	rs1701	17	79375998	ACTG1;FSCN2	Dorsolateral Prefrontal Cortex	2b
270_1	rs1701	17	79375998	C17orf70	Dorsolateral Prefrontal Cortex	2b
270_1	rs1701	17	79375998	SLC38A10	Dorsolateral Prefrontal Cortex	2b
270_1	rs1701	17	79375998	SLC38A10	Left Ventricle	2b
270_1	rs67602958	17	79378593	ACTG1;FSCN2	Dorsolateral Prefrontal Cortex	2b
270_1	rs67602958	17	79378593	SLC38A10	Dorsolateral Prefrontal Cortex	2b
270_1	rs67602958	17	79378593	TMEM105	Right Ventricle	2b
271_1	rs16944555	18	3252130	LPIN2	Adrenal Gland	2b
271_1	rs16944555	18	3252130	EMILIN2	Dorsolateral Prefrontal Cortex	2b
271_1	rs16944555	18	3252130	NDC80;METTL4	Dorsolateral Prefrontal Cortex	2b
271_1	rs16944555	18	3252130	LPIN2	Dorsolateral Prefrontal Cortex	2b
271_1	rs16944555	18	3252130	LPIN2	Hippocampus	2b
271_1	rs16944555	18	3252130	EMILIN2	Hippocampus	2b
271_1	rs16944555	18	3252130	NDC80;METTL4	Hippocampus	2b
271_1	rs16944555	18	3252130	LPIN2	Left Ventricle	2b
271_1	rs16944555	18	3252130	LPIN2	Right Ventricle	2b
271_1	rs12606445	18	3255700	LPIN2	Adrenal Gland	2b
271_1	rs12606445	18	3255700	NDC80;METTL4	Dorsolateral Prefrontal Cortex	2b
271_1	rs12606445	18	3255700	EMILIN2	Dorsolateral Prefrontal Cortex	2b
271_1	rs12606445	18	3255700	LPIN2	Dorsolateral Prefrontal Cortex	2b
271_1	rs12606445	18	3255700	NDC80;METTL4	Hippocampus	2b
271_1	rs12606445	18	3255700	LPIN2	Hippocampus	2b
271_1	rs12606445	18	3255700	EMILIN2	Hippocampus	2b
271_1	rs12606445	18	3255700	LPIN2	Left Ventricle	2b
271_1	rs12606445	18	3255700	LPIN2	Right Ventricle	2b
273_1	rs12709669	18	19807071	CTAGE1	Adrenal Gland	2b
273_1	rs12709669	18	19807071	GATA6	Adrenal Gland	2b
273_1	rs12709669	18	19807071	CABLES1	Left Ventricle	2b
273_1	rs12709669	18	19807071	GATA6	Left Ventricle	2b
273_1	rs12709669	18	19807071	GATA6	Right Ventricle	2b
273_2	rs73963843	18	20070843	CTAGE1	Dorsolateral Prefrontal Cortex	2b
273_2	rs55906209	18	20072331	CTAGE1	Dorsolateral Prefrontal Cortex	2c
282_1	NA	19	5059792	SAFB2;SAFB	Dorsolateral Prefrontal Cortex	2b
282_1	NA	19	5059793	SAFB2;SAFB	Dorsolateral Prefrontal Cortex	2b
282_1	rs4807684	19	5065780	SAFB2;SAFB	Dorsolateral Prefrontal Cortex	2b
284_1	NA	19	17469091	NWD1	Dorsolateral Prefrontal Cortex	2b
284_1	NA	19	17469091	SLC5A5	Dorsolateral Prefrontal Cortex	2b
287_1	rs62109758	19	36591416	ZNF565	Dorsolateral Prefrontal Cortex	2b
287_1	rs62109758	19	36591416	THAP8;WDR62	Dorsolateral Prefrontal Cortex	2b
287_1	rs62109758	19	36591416	SDHAF1	Hippocampus	2b
287_1	rs62109758	19	36591416	CLIP3	Hippocampus	2b
287_1	rs62109758	19	36591416	ZNF146	Hippocampus	2b
287_1	rs62109758	19	36591416	CAPNS1	Hippocampus	2b
287_1	rs62109758	19	36591416	THAP8;WDR62	Left Ventricle	2b
287_1	rs62109758	19	36591416	CAPNS1	Left Ventricle	2b
288_2	rs4803201	19	39601192	IFNL1	Left Ventricle	2a
288_2	NA	19	39602463	IFNL1	Left Ventricle	2b
288_2	rs692257	19	39645350	IFNL3	Left Ventricle	2a
288_2	rs691080	19	39647284	IFNL3	Left Ventricle	2b
290_1	NA	19	45413233	KLC3;CKM	Adrenal Gland	2b
290_1	NA	19	45413233	TOMM40	Dorsolateral Prefrontal Cortex	2b
290_1	NA	19	45413233	APOC4;APOC2;APOC4-APOC2	Dorsolateral Prefrontal Cortex	2b
290_1	NA	19	45413233	CTB-129P6.11;CLPTM1	Dorsolateral Prefrontal Cortex	2b
291_1	rs7250850	19	47585517	AP2S1	Dorsolateral Prefrontal Cortex	2b
291_1	rs10408163	19	47597102	AP2S1	Dorsolateral Prefrontal Cortex	2b
291_1	rs10408163	19	47597102	BBC3;CCDC9	Hippocampus	2b
291_1	rs10408163	19	47597102	AP2S1	Hippocampus	2b
295_1	rs3746448	20	33572979	GGT7;ACSS2	Adrenal Gland	2b
295_1	rs3746448	20	33572979	GGT7;ACSS2	Dorsolateral Prefrontal Cortex	2b
295_1	rs3746448	20	33572979	TRPC4AP	Dorsolateral Prefrontal Cortex	2b
295_1	rs3746448	20	33572979	GGT7;ACSS2	Right Ventricle	2b
296_1	rs3746467	20	36839297	GHRH	Dorsolateral Prefrontal Cortex	2b
296_1	rs3746467	20	36839297	BLCAP;NNAT	Dorsolateral Prefrontal Cortex	2b
296_1	rs3746467	20	36839297	MROH8;RPN2	Dorsolateral Prefrontal Cortex	2b
296_1	rs3746467	20	36839297	VSTM2L	Dorsolateral Prefrontal Cortex	2b
296_1	rs3746467	20	36839297	TGM2	Left Ventricle	2b
296_1	rs3746467	20	36839297	VSTM2L	Right Ventricle	2b
300_2	rs6123837	20	57465571	SLMO2	Dorsolateral Prefrontal Cortex	2b
300_2	rs6123837	20	57465571	CTSZ	Dorsolateral Prefrontal Cortex	2b
300_2	rs6123837	20	57465571	ATP5E	Dorsolateral Prefrontal Cortex	2b
300_2	rs6123837	20	57465571	STX16-NPEPL1;STX16	Dorsolateral Prefrontal Cortex	2b
300_2	rs6123837	20	57465571	ZNF831	Hippocampus	2b
300_2	rs6123837	20	57465571	ATP5E	Hippocampus	2b
300_2	rs6123837	20	57465571	SLMO2	Left Ventricle	2b
300_2	rs6123837	20	57465571	SLMO2	Right Ventricle	2b
300_1	rs185799410	20	57466093	SLMO2	Dorsolateral Prefrontal Cortex	2b
300_1	rs185799410	20	57466093	STX16-NPEPL1;STX16	Dorsolateral Prefrontal Cortex	2b
300_1	rs185799410	20	57466093	ATP5E	Dorsolateral Prefrontal Cortex	2b
300_1	rs185799410	20	57466093	CTSZ	Dorsolateral Prefrontal Cortex	2b
300_1	rs185799410	20	57466093	ZNF831	Hippocampus	2b
300_1	rs185799410	20	57466093	ATP5E	Hippocampus	2b
300_1	rs185799410	20	57466093	SLMO2	Left Ventricle	2b
300_1	rs185799410	20	57466093	SLMO2	Right Ventricle	2b
300_2	rs12481574	20	57468807	CTSZ	Dorsolateral Prefrontal Cortex	2a
300_2	rs12481574	20	57468807	SLMO2	Dorsolateral Prefrontal Cortex	2a
300_2	rs12481574	20	57468807	ATP5E	Dorsolateral Prefrontal Cortex	2a
300_2	rs12481574	20	57468807	STX16-NPEPL1;STX16	Dorsolateral Prefrontal Cortex	2a
300_2	rs12481574	20	57468807	ZNF831	Hippocampus	2a
300_2	rs12481574	20	57468807	ATP5E	Hippocampus	2a
300_2	rs12481574	20	57468807	SLMO2	Left Ventricle	2a
300_2	rs12481574	20	57468807	SLMO2	Right Ventricle	2a
300_2	rs12481583	20	57469055	STX16-NPEPL1;STX16	Dorsolateral Prefrontal Cortex	2b
300_2	rs12481583	20	57469055	CTSZ	Dorsolateral Prefrontal Cortex	2b
300_2	rs12481583	20	57469055	SLMO2	Dorsolateral Prefrontal Cortex	2b
300_2	rs12481583	20	57469055	ATP5E	Dorsolateral Prefrontal Cortex	2b
300_2	rs12481583	20	57469055	ATP5E	Hippocampus	2b
300_2	rs12481583	20	57469055	ZNF831	Hippocampus	2b
300_2	rs12481583	20	57469055	SLMO2	Left Ventricle	2b
300_2	rs12481583	20	57469055	SLMO2	Right Ventricle	2b
301_1	rs57444278	20	61143002	SLCO4A1;RP11-93B14.6	Dorsolateral Prefrontal Cortex	2b
301_1	NA	20	61144699	SLCO4A1;RP11-93B14.6	Dorsolateral Prefrontal Cortex	2b
301_1	rs4305340	20	61157241	SLCO4A1;RP11-93B14.6	Left Ventricle	2b
301_1	rs73920512	20	61157982	SLCO4A1;RP11-93B14.6	Left Ventricle	2b
301_1	rs56703558	20	61157993	SLCO4A1;RP11-93B14.6	Left Ventricle	2b
302_1	rs8117229	20	62846027	PCMTD2	Adrenal Gland	2b
302_1	rs8117229	20	62846027	MYT1	Adrenal Gland	2b
302_1	rs8117229	20	62846027	MYT1	Dorsolateral Prefrontal Cortex	2b
302_1	rs8117229	20	62846027	PCMTD2	Dorsolateral Prefrontal Cortex	2b
303_2	rs2824341	21	18915218	CXADR	Dorsolateral Prefrontal Cortex	2a
303_2	rs2824341	21	18915218	C21orf37	Dorsolateral Prefrontal Cortex	2a
303_2	rs2824341	21	18915218	CXADR	Hippocampus	2a
303_2	rs2824341	21	18915218	C21orf37	Hippocampus	2a
303_2	rs2824341	21	18915218	C21orf37	Right Ventricle	2a
303_2	rs3805081	21	18926809	C21orf37	Adrenal Gland	2b
303_2	rs3805081	21	18926809	BTG3	Dorsolateral Prefrontal Cortex	2b
303_2	rs3805081	21	18926809	C21orf91	Dorsolateral Prefrontal Cortex	2b
303_2	rs3805081	21	18926809	C21orf37	Dorsolateral Prefrontal Cortex	2b
303_2	rs3805081	21	18926809	CXADR	Dorsolateral Prefrontal Cortex	2b
303_2	rs3805081	21	18926809	CHODL	Hippocampus	2b
303_2	rs3805081	21	18926809	CXADR	Hippocampus	2b
303_2	rs3805081	21	18926809	C21orf37	Hippocampus	2b
303_2	rs3805081	21	18926809	C21orf37	Left Ventricle	2b
303_2	rs3805081	21	18926809	C21orf37	Right Ventricle	2b
305_1	rs9605069	22	20131115	RTN4R	Dorsolateral Prefrontal Cortex	2b
305_1	rs9605069	22	20131115	SCARF2	Dorsolateral Prefrontal Cortex	2b
307_1	rs1062687	22	39134715	MGAT3	Dorsolateral Prefrontal Cortex	2b

## Sheet: ST6_pQTL
Supplementary Table 6: Results from pQTL colocalisation analyses
Sentinel SNV rsID, rsID of the lead SNV in the signal; CHR, chromosome; Sentinel SNV BP, base pair position in human genome build 37 of the lead SNV in the signal; pQTL rsID, rsID of the pQTL variant; pQTL BP, base pair position in human genome build 37 of the pQTL variant.
Locus_Signal_ID	Sentinel SNV rsID	CHR	Sentinel SNV BP	Gene_name	pQTL rsID	pQTL BP
34_1	rs1260326	2	27730940	GCKR	rs1260326	27730940
258_1	rs238238	17	4856376	ENO3	rs238238	4856376
269_2	rs2286590	17	74683666	MXRA7	rs7219390	74684858

## Sheet: ST7_CandGen
Supplementary Table 7: 262 candidate genes for RHR and additional evidence of support
		Main sources of support				Gene (at least 1-level of support)
Signal.ID	Index.SNV	Missense high-confidence SNV	eQTL_colocalisation	Hi.C_gene	pQTL colocalisation		MousePhenotype	HumanPhenotype	Diff Rna Expression in Tissue 1	Diff Rna Expression Fold Change 1	Diff Rna Expression in Tissue 2	Diff Rna Expression Fold Change 2	Diff Protein Expression in Tissue 1	Diff Protein Expression Fold Change 1	Diff Protein Expression in Tissue 2	Diff Protein Expression Fold Change 2
1_1	1:6278414:A:G	RNF207				RNF207			Heart - Left Ventricle	5.08909	Heart - Atrial Appendage	4.39534
1_2	1:6282950:T:G		RNF207(1)			RNF207			Heart - Left Ventricle	5.08909	Heart - Atrial Appendage	4.39534
2_2	1:10719158:TC:T			CASZ1(1)		CASZ1	abnormal heart development, abnormal heart shape, thin ventricular wall, abnormal interventricular septum morphology, distended pericardium, trabecula carnea hypoplasia, poor circulation, hemorrhage, abnormal blood circulation, thin myocardium, heart hypoplasia, shortened QT interval, abnormal heart right ventricle morphology, abnormal heart left ventricle morphology, abnormal myocardium compact …	Telangiectasia, Abnormality of the cardiovascular system, Abnormal heart morphology, Tetralogy of Fallot, Abnormal myocardium morphology, Cardiomyopathy, Patent ductus arteriosus, Dilated cardiomyopathy, Abnormal heart valve morphology, Abnormal cardiac septum morphology, Abnormal aortic morphology, Conotruncal defect, Abnormality of the spleen, Abnormality of the vasculature, Vascular dilatation…
2_2	1:10719158:TC:T			UBIAD1(1)		UBIAD1
5_1	1:43410299:C:CG			SLC2A1(2)		SLC2A1		Hepatosplenomegaly, Abnormality of the cardiovascular system, Abnormality of the spleen, Splenomegaly, Abnormality of the vasculature, Abnormal spleen morphology, Abnormality of the lymphatic system
6_2	1:46441649:CT:C			TSPAN1(7)		TSPAN1
6_2	1:46441649:CT:C			PIK3R3(7)		PIK3R3
8_1	1:54138489:C:T			SSBP3(11)		SSBP3
8_1	1:54138489:C:T			RP11-446E24.4(2)		RP11-446E24.4
8_1	1:54138489:C:T			LDLRAD1(2)		LDLRAD1
8_1	1:54138489:C:T			CYB5RL(2)		CYB5RL
9_1	1:66986867:C:T		SGIP1(1)			SGIP1	abnormal retina blood vessel morphology
23_1	1:204723593:A:AT			LRRN2(1)		LRRN2
23_1	1:204723593:A:AT			NFASC(2)		NFASC
23_2	1:205078702:TA:T			TMCC2(1)		TMCC2	abnormal placenta vasculature
23_2	1:205078702:TA:T			NUAK2(1)		NUAK2							Heart	66.5195
23_2	1:205078702:TA:T			CNTN2(1)		CNTN2
28_1	1:236852282:A:T		ACTN2(1)			ACTN2	abnormal heart morphology, abnormal pulmonary trunk morphology, abnormal cardiovascular system physiology, abnormal pulmonary valve morphology, abnormal heart right ventricle morphology, abnormal heart left atrium morphology, perimembraneous ventricular septal defect, aorta stenosis, abnormal fetal cardiomyocyte physiology, decreased fetal cardiomyocyte proliferation	Abnormality of the cardiovascular system, Abnormal heart morphology, Congestive heart failure, Abnormal myocardium morphology, Cardiomyopathy, Hypertrophic cardiomyopathy, Cardiomegaly, Dilated cardiomyopathy, Tachycardia, Atrioventricular block, Atrial arrhythmia, Cardiac arrest, Endocardial fibroelastosis, Abnormal left ventricle morphology, Left ventricular hypertrophy, Abnormal cardiac ventri…	Heart - Left Ventricle	15.3612	Heart - Atrial Appendage	7.37249	Heart	41.1399	Fetal heart	14.9731
31_1	2:8714879:G:A		LINC01814(1)			LINC01814
34_1	2:27730940:T:C	GCKR			GCKR	GCKR
35_1	2:29383256:G:T	CLIP4				CLIP4	abnormal retina blood vessel morphology
40_1	2:64870889:A:G			SLC1A4(2)		SLC1A4
40_1	2:64870889:A:G			CEP68(1)		CEP68	increased heart weight
40_1	2:64870889:A:G			SERTAD2(3)		SERTAD2
40_1	2:64870889:A:G			LGALSL(1)		LGALSL
40_1	2:64870889:A:G			AFTPH(1)		AFTPH
46_1	2:145752599:T:C			ZEB2(1)		ZEB2		Abnormality of the cardiovascular system, Abnormal heart morphology, Ventricular septal defect, Atrial septal defect, Tetralogy of Fallot, Abnormal pulmonary valve morphology, Pulmonic stenosis, Patent ductus arteriosus, Abnormal aortic valve morphology, Bicuspid aortic valve, Aortic valve stenosis, Abnormal heart valve morphology, Abnormal cardiac septum morphology, Abnormal aortic morphology, C…
46_1	2:145752599:T:C			GTDC1(1)		GTDC1
51_3	2:179721046:G:A	CCDC141				CCDC141		Abnormality of the cardiovascular system, Abnormality of cardiovascular system morphology	Heart - Left Ventricle	24.71	Heart - Atrial Appendage	12.9787	Fetal heart	10.7497	Heart	10.5124
51_5	2:179839888:G:A	CCDC141				CCDC141		Abnormality of the cardiovascular system, Abnormality of cardiovascular system morphology	Heart - Left Ventricle	24.71	Heart - Atrial Appendage	12.9787	Fetal heart	10.7497	Heart	10.5124
53_1	2:188242369:A:G		CALCRL(1)			CALCRL	small heart, disorganized myocardium, increased cardiomyocyte apoptosis, abnormal fetal cardiomyocyte proliferation, vascular smooth muscle hypoplasia, abnormal myocardium compact layer morphology, thin myocardium compact layer, abnormal myocardium layer morphology, abnormal vascular smooth muscle morphology	Abnormality of the cardiovascular system, Abnormal heart morphology, Pericardial effusion, Abnormality of cardiovascular system morphology
60_1	2:232264914:G:T		B3GNT7(2)			B3GNT7	enlarged heart
61_1	2:242596715:T:TTG		ATG4B(1)			ATG4B
66_1	3:24462852:T:TA		THRB(1)			THRB	increased heart rate, increased cardiac cell glucose uptake
67_1	3:37551515:C:CT			TTC21A(1)		TTC21A
67_1	3:37551515:C:CT			ITGA9(1)		ITGA9	abnormal lymph circulation		Artery - Aorta	4.10486			Heart	8.83588
67_1	3:37551515:C:CT			GORASP1(1)		GORASP1
67_4	3:38686192:C:T			SCN10A(1)		SCN10A	abnormal RR interval, sinus bradycardia	Syncope, Abnormality of the cardiovascular system, Sudden cardiac death, Tachycardia, Prolonged QT interval, Bradycardia, Ventricular fibrillation, Torsade de pointes, Atrioventricular block, Sinus bradycardia, Cardiac arrest, Abnormality of the vasculature, Vasculitis, Abnormal EKG, Ventricular arrhythmia, Paroxysmal ventricular tachycardia, Supraventricular tachycardia, Ventricular tachycardia,…	Heart - Left Ventricle	17.9256	Heart - Atrial Appendage	7.84868
69_1	3:47611240:CT:C			CDC25A(1)		CDC25A
70_3	3:53672471:T:C			RP11-894J14.5(1)		RP11-894J14.5
70_3	3:53672471:T:C			CACNA1D(1)		CACNA1D	abnormal heart rate, increased heart rate, prolonged PR interval, increased heart rate variability, abnormal sinus arrhythmia, abnormal myocardial fiber physiology, decreased heart rate, abnormal sinoatrial node conduction, atrial fibrillation, prolonged RR interval, heart block, sinus bradycardia	Hypertension, Syncope, Abnormality of the cardiovascular system, Abnormal heart morphology, Ventricular septal defect, Atrial septal defect, Patent foramen ovale, Bradycardia, Abnormal cardiac septum morphology, Atrioventricular block, Abnormal left ventricle morphology, Left ventricular hypertrophy, Abnormal cardiac ventricle morphology, Ventricular hypertrophy, Pulmonary arterial hypertension, …					Heart	48.9458
72_2	3:69859692:C:T			TMF1(1)		TMF1
80_1	3:156607089:G:GA			SSR3(2)		SSR3	abnormal placenta vasculature, abnormal placental labyrinth vasculature morphology
80_1	3:156607089:G:GA			TIPARP(2)		TIPARP	abnormal heart morphology, enlarged heart, abnormal blood vessel morphology, hemorrhage
80_1	3:156607089:G:GA			CCNL1(2)		CCNL1							Heart	46.7692
84_1	3:179173224:A:T		GNB4(2)			GNB4	enlarged heart
88_1	4:6301058:G:A			PPP2R2C(1)		PPP2R2C							Heart	42.5258
96_1	4:122687491:G:C		PP12613(1)			PP12613
96_1	4:122687491:G:C	AC079341.1				AC079341.1
97_1	4:144359490:C:T	GAB1				GAB1	ventricular hypoplasia, thin ventricular wall, hemorrhage, abnormal cardiovascular system morphology, dilated heart left ventricle, dilated heart right ventricle, abnormal placenta vasculature, hemopericardium, petechiae
102_1	4:174465038:C:G		HAND2-AS1(1)			HAND2-AS1	heart hypoplasia, absent heart right ventricle, pericardial effusion, common ventricle
106_1	5:75003678:T:C	POC5				POC5
108_1	5:79041057:A:G	CMYA5				CMYA5	thick ventricular wall, dilated heart atrium, decreased ventricle muscle contractility, cardiac interstitial fibrosis, abnormal intercalated disk morphology, enlarged heart atrium, abnormal cardiac muscle tissue morphology, perivascular fibrosis		Heart - Left Ventricle	8.86237	Heart - Atrial Appendage	4.98836
116_1	5:139416265:C:A			SPATA24(1)		SPATA24	increased cardiac muscle contractility
116_1	5:139416265:C:A			CXXC5(3)		CXXC5
119_1	5:172669771:A:G		NKX2-5(2)			NKX2-5	abnormal heart morphology, abnormal heart development, abnormal heart looping, abnormal heart tube morphology, enlarged heart, abnormal heart shape, abnormal myocardial fiber morphology, thin ventricular wall, abnormal interatrial septum morphology, double outlet right ventricle, absent myocardial trabeculae, absent trabeculae carneae, absent atrioventricular cushions, cardiac hypertrophy, poor c…	Hypertension, Syncope, Stroke, Abnormality of the cardiovascular system, Abnormal heart morphology, Ventricular septal defect, Atrial septal defect, Abnormal mitral valve morphology, Congestive heart failure, Tetralogy of Fallot, Patent ductus arteriosus, Abnormal aortic valve morphology, Bicuspid aortic valve, Tachycardia, Aortic valve stenosis, Mitral regurgitation, Abnormal heart valve morphol…	Heart - Left Ventricle	26.3104	Heart - Atrial Appendage	21.0798	Heart	43.0086	Fetal heart	25.9914
119_2	5:173289668:C:T			C5orf47(2)		C5orf47
119_2	5:173289668:C:T			CPEB4(2)		CPEB4
123_1	6:26123502:T:C			HIST1H2AI(1)		HIST1H2AI
123_1	6:26123502:T:C			HIST1H2BL(1)		HIST1H2BL
125_1	6:33735471:G:C			GRM4(1)		GRM4
125_1	6:33735471:G:C			MLN(3)		MLN
125_1	6:33735471:G:C			GGNBP1(2)		GGNBP1
125_1	6:33735471:G:C		LEMD2(2)			LEMD2	abnormal heart morphology, abnormal heart development, abnormal myocardial fiber morphology, thin ventricular wall, abnormal cardiovascular system physiology, intracranial hemorrhage, thin myocardium, dilated cardiomyopathy, dilated heart atrium, cardiac fibrosis, prolonged PR interval, abnormal myocardial fiber physiology, enlarged myocardial fiber, decreased cardiac muscle contractility, dilate…	Prominent superficial veins, Abnormality of the cardiovascular system, Abnormal heart morphology, Sudden cardiac death, Abnormal cardiac septum morphology, Cardiac arrest, Abnormal cardiac ventricle morphology, Abnormality of the vasculature, Abnormal venous morphology, Ventricular septal hypertrophy, Prominent superficial blood vessels, Pulmonary insufficiency, Abnormal cardiovascular system phy…
125_1	6:33735471:G:C			UQCC2(1)		UQCC2
125_1	6:33735471:G:C			BAK1(1)		BAK1
125_2	6:34825662:T:C			RPS10(1)		RPS10		Abnormality of the cardiovascular system, Abnormal heart morphology, Ventricular septal defect, Atrial septal defect, Abnormal cardiac septum morphology, Abnormal aortic morphology, Coarctation of aorta, Abnormal cardiac ventricle morphology, Abnormality of the vasculature, Abnormal systemic arterial morphology, Abnormal atrial septum morphology, Radial artery aplasia, Abnormal vascular morpholog…
125_2	6:34825662:T:C			RPS10-NUDT3(1)		RPS10-NUDT3							Heart	69
125_2	6:34825662:T:C			PACSIN1(3)		PACSIN1
126_1	6:36820565:A:G		CPNE5(2)			CPNE5			Heart - Atrial Appendage	5.75156			Heart	25.6478
127_1	6:41658112:G:C	TFEB				TFEB
127_2	6:41782399:CTACTT:C			BYSL(2)		BYSL	abnormal heart morphology, enlarged heart
127_2	6:41782399:CTACTT:C			USP49(1)		USP49	abnormal sinus arrhythmia
127_2	6:41782399:CTACTT:C			TAF8(1)		TAF8
127_2	6:41782399:CTACTT:C		MED20(1)	MED20(2)		MED20	abnormal sinus arrhythmia
127_2	6:41782399:CTACTT:C			CCND3(1)		CCND3
136_1	6:134226147:T:C		TCF21(3)			TCF21	abnormal heart morphology, abnormal heart shape, abnormal kidney blood vessel morphology, abnormal blood vessel morphology, thin myocardium, abnormal placenta vasculature, abnormal lung vasculature morphology, hemopericardium, enlarged heart right atrium, abnormal glomerular capillary morphology, abnormal peritubular capillary morphology, abnormal heart apex morphology
141_1	7:28180556:T:C		JAZF1(2)	JAZF1(2)		JAZF1
144_1	7:73042085:C:T			DNAJC30(2)		DNAJC30		Abnormal retinal artery morphology, Hypertension, Telangiectasia, Retinal arteriolar tortuosity, Stroke, Abnormality of the cardiovascular system, Abnormal heart morphology, Ventricular septal defect, Atrial septal defect, Abnormal mitral valve morphology, Mitral valve prolapse, Congestive heart failure, Tetralogy of Fallot, Abnormal myocardium morphology, Cardiomyopathy, Hypertrophic cardiomyopa…
144_1	7:73042085:C:T		MLXIPL(1)	MLXIPL(3)		MLXIPL		Abnormal retinal artery morphology, Hypertension, Retinal arteriolar tortuosity, Stroke, Portal hypertension, Abnormality of the cardiovascular system, Abnormal heart morphology, Ventricular septal defect, Atrial septal defect, Abnormal mitral valve morphology, Mitral valve prolapse, Congestive heart failure, Tetralogy of Fallot, Abnormal myocardium morphology, Cardiomyopathy, Hypertrophic cardio…
144_1	7:73042085:C:T			WBSCR22(2)		WBSCR22	enlarged heart, thin ventricular wall, dilated heart left ventricle, dilated cardiomyopathy, increased heart weight, cardiac fibrosis, shortened QT interval, decreased cardiac muscle contractility, congestive heart failure, dilated heart ventricle, shortened QRS complex duration
144_1	7:73042085:C:T			GTF2IRD1(2)		GTF2IRD1	distended pericardium, internal hemorrhage, failure of heart looping, distended pericardium, internal hemorrhage, abnormal vitelline vasculature morphology, failure of heart looping	Abnormal retinal artery morphology, Hypertension, Retinal arteriolar tortuosity, Stroke, Abnormality of the cardiovascular system, Abnormal heart morphology, Ventricular septal defect, Atrial septal defect, Abnormal mitral valve morphology, Mitral valve prolapse, Congestive heart failure, Tetralogy of Fallot, Abnormal myocardium morphology, Cardiomyopathy, Hypertrophic cardiomyopathy, Cardiomegal…
145_1	7:93540958:C:T			BET1(1)		BET1
146_3	7:100509253:A:C			MUC17(1)		MUC17
146_3	7:100509253:A:C		ACHE(4)			ACHE	abnormal heart morphology, hemorrhage, small heart						Heart	10.6709
147_1	7:107596372:G:A	LAMB1				LAMB1							Heart	6.28061
153_1	7:136569416:T:C		CHRM2(1)			CHRM2	abnormal heart rate		Heart - Left Ventricle	9.1392	Heart - Atrial Appendage	7.81059
153_1	7:136569416:T:C		AC009264.1(1)			AC009264.1
162_1	8:145018354:C:T		PLEC(1)			PLEC	abnormal heart morphology, abnormal myocardial fiber morphology, hemorrhage, abnormal intercalated disk morphology	Bruising susceptibility, Abnormality of the cardiovascular system, Abnormal heart morphology, Subcutaneous hemorrhage, Abnormality of the vasculature, Abnormal cardiovascular system physiology, Vascular skin abnormality, Bundle branch block, Right bundle branch block, Heart block, Abnormality of cardiovascular system morphology, Cardiac conduction abnormality
166_1	9:35908313:A:C		SPAAR(2)			SPAAR
174_1	9:134353724:C:T		UCK1(3)			UCK1							Heart	13.6099
175_1	9:136149709:AC:A			C9orf96(1)		C9orf96
175_1	9:136149709:AC:A			SURF4(1)		SURF4	decreased susceptibility to atherosclerosis
175_1	9:136149709:AC:A			GTF3C5(1)		GTF3C5
175_2	9:136522274:C:T	DBH				DBH	abnormal heart morphology	Orthostatic hypotension, Syncope, Abnormality of the cardiovascular system, Atrial arrhythmia, Hypotension, Abnormal EKG, Atrial fibrillation, Supraventricular arrhythmia, Abnormal cardiovascular system physiology, Arrhythmia, Orthostatic syncope
178_1	10:29238761:A:T			LYZL1(3)		LYZL1	decreased heart rate
178_5	10:30165983:T:C		SVIL(2)			SVIL		Abnormality of the cardiovascular system, Abnormal heart morphology, Prolonged QT interval, Abnormal left ventricle morphology, Left ventricular hypertrophy, Abnormal cardiac ventricle morphology, Ventricular hypertrophy, Abnormal EKG, Prolonged QTc interval, Abnormal cardiovascular system physiology, Abnormal QRS complex, Increased QRS voltage, Abnormality of cardiovascular system morphology, Ab…
182_1	10:69952229:C:T			HERC4(2)		HERC4							Heart	15.633
183_1	10:75410052:G:A		AGAP5(1)			AGAP5
183_1	10:75410052:G:A			DNAJC9(2)		DNAJC9
183_1	10:75410052:G:A			PPP3CB(2)		PPP3CB	small heart, decreased response of heart to induced stress
187_2	10:105617908:A:C			SH3PXD2A(2)		SH3PXD2A	abnormal interatrial septum morphology, double outlet right ventricle, abnormal atrioventricular cushion morphology, dilated liver sinusoidal space, abnormal artery morphology, persistent truncus arteriosis, abnormal semilunar valve morphology, transposition of great arteries, absent stapedial artery, abnormal inferior vena cava morphology, abnormal heart position or orientation, abnormal liver v…
188_1	10:112459906:G:A			RBM20(2)		RBM20	abnormal heart morphology, enlarged heart, abnormal heart shape, abnormal myocardial fiber morphology, thin ventricular wall, thin myocardium, dilated heart left ventricle, dilated cardiomyopathy, increased heart weight, abnormal heart atrium morphology, cardiac fibrosis, prolonged QT interval, prolonged PR interval, abnormal PR interval, abnormal heart left ventricle morphology, abnormal diastol…	Abnormality of the cardiovascular system, Abnormal heart morphology, Congestive heart failure, Abnormal myocardium morphology, Cardiomyopathy, Dilated cardiomyopathy, Sudden cardiac death, Cardiac arrest, Abnormal left ventricular function, Abnormal cardiovascular system physiology, Arrhythmia, Left ventricular systolic dysfunction, Abnormality of cardiovascular system morphology, Abnormal cardia…	Heart - Left Ventricle	14.5698	Heart - Atrial Appendage	8.48085	Fetal heart	15.5729	Heart	11.2213
188_2	10:112573867:G:GT			PDCD4(2)		PDCD4
197_2	11:62383715:G:C		ROM1(2)			ROM1	abnormal retina blood vessel morphology	Abnormality of the cardiovascular system, Abnormality of the vasculature, Attenuation of retinal blood vessels, Abnormal retinal vascular morphology
198_1	11:65337251:A:T			DPF2(1)		DPF2	abnormal heart morphology	Single umbilical artery, Abnormality of the cardiovascular system, Abnormal heart morphology, Ventricular septal defect, Atrial septal defect, Tetralogy of Fallot, Patent ductus arteriosus, Abnormal aortic valve morphology, Bicuspid aortic valve, Abnormal heart valve morphology, Patent foramen ovale, Abnormal cardiac septum morphology, Conotruncal defect, Abnormal cardiac ventricle morphology, Ab…
198_1	11:65337251:A:T			AP000769.1(4)		AP000769.1
198_1	11:65337251:A:T			TIGD3(2)		TIGD3							Heart	69
198_1	11:65337251:A:T			MUS81(1)		MUS81	abnormal blood flow velocity, abnormal aorta morphology, abnormal cardiovascular system physiology, internal hemorrhage, heart left ventricle hypertrophy, abnormal aortic valve morphology, abnormal subclavian artery morphology, increased left ventricle diastolic pressure, aortic dissection, hemopericardium, aortic valve regurgitation, aortic valve stenosis, increased pulse pressure, aortic aneury…
198_1	11:65337251:A:T			NRXN2(1)		NRXN2	enlarged heart
198_1	11:65337251:A:T			CFL1(1)		CFL1	pericardial edema, abnormal cardiac outflow tract development
198_1	11:65337251:A:T			POLA2(1)		POLA2							Heart	18.9257
200_1	11:78159365:C:CTT			GAB2(1)		GAB2
205_1	11:128764570:G:A		C11orf45(1)			C11orf45
205_3	11:128782012:C:G	KCNJ5				KCNJ5	abnormal heart rate, increased heart rate	Hypertension, Syncope, Abnormality of the cardiovascular system, Abnormal heart morphology, Congestive heart failure, Abnormal myocardium morphology, Cardiomyopathy, Dilated cardiomyopathy, Sudden cardiac death, Tachycardia, Prolonged QT interval, Bradycardia, Torsade de pointes, Atrioventricular block, Sinus bradycardia, Atrial arrhythmia, Cardiac arrest, Abnormal left ventricle morphology, Left…					Heart	48.5352
210_1	12:26348304:T:C		SSPN(1)			SSPN							Heart	8.79161
217_1	12:66327632:A:G			HMGA2(1)		HMGA2		Abnormality of the cardiovascular system, Abnormality of the spleen, Abnormality of the vasculature, Abnormality of the lymphatic system
219_1	12:102835693:C:T			PMCH(1)		PMCH	abnormal heart morphology, enlarged heart
221_2	12:111910219:A:G			IFT81(1)		IFT81	abnormal retina vasculature morphology, decreased heart rate, abnormal retina blood vessel morphology	Abnormality of the cardiovascular system, Abnormal heart morphology, Ventricular septal defect, Abnormal cardiac septum morphology, Abnormal cardiac ventricle morphology, Abnormality of cardiovascular system morphology
221_2	12:111910219:A:G	SH2B3		SH2B3(1)		SH2B3		Hypertension, Purpura, Stroke, Cerebral hemorrhage, Abnormality of the cardiovascular system, Myocardial infarction, Abnormality of the spleen, Splenomegaly, Subcutaneous hemorrhage, Intracranial hemorrhage, Transient ischemic attack, Abnormality of the vasculature, Cerebral ischemia, Abnormal cardiovascular system physiology, Internal hemorrhage, Vascular skin abnormality, Abnormal vascular morp…					Heart	69
223_1	12:116239754:T:C			TBX3(1)		TBX3	abnormal heart development, abnormal heart looping, irregular heartbeat, absent vitelline blood vessels, pericardial edema, abnormal cardiovascular development, abnormal impulse conducting system conduction, abnormal vitelline vasculature morphology, abnormal QRS complex, increased heart rate variability, abnormal P wave, abnormal sinoatrial node morphology, abnormal sinus arrhythmia, failure of …	Abnormality of the cardiovascular system, Abnormal heart morphology, Ventricular septal defect, Abnormal cardiac septum morphology, Abnormal cardiac ventricle morphology, Abnormal cardiovascular system physiology, Arrhythmia, Abnormality of cardiovascular system morphology
228_1	13:98860569:GAAA:G			RNF113B(2)		RNF113B							Heart	39.0416
228_1	13:98860569:GAAA:G			FARP1(1)		FARP1
230_1	14:21542766:A:G	ARHGEF40				ARHGEF40
231_1	14:23861811:A:G	MYH6				MYH6	abnormal heart morphology, abnormal myocardial fiber morphology, thin ventricular wall, abnormal cardiovascular system physiology, cardiac hypertrophy, irregular heartbeat, disorganized myocardium, heart left ventricle hypertrophy, dilated heart left ventricle, dilated cardiomyopathy, increased heart weight, dystrophic cardiac calcinosis, thick ventricular wall, abnormal heart atrium morphology, …	Syncope, Stroke, Abnormality of the cardiovascular system, Abnormal heart morphology, Atrial septal defect, Abnormal mitral valve morphology, Congestive heart failure, Abnormal myocardium morphology, Cardiomyopathy, Hypertrophic cardiomyopathy, Dilated cardiomyopathy, Tachycardia, Mitral regurgitation, Abnormal heart valve morphology, Asymmetric septal hypertrophy, Abnormal cardiac septum morphol…	Heart - Atrial Appendage	41.3471	Heart - Left Ventricle	10.3185	Fetal heart	36.4948	Heart	30.9325
231_3	14:23908895:G:C			IL25(1)		IL25	abnormal response to cardiac infarction, increased myocardial infarct size		Heart - Atrial Appendage	5.86394
231_3	14:23908895:G:C			PABPN1(1)		PABPN1
231_3	14:23908895:G:C			SLC22A17(1)		SLC22A17
231_3	14:23908895:G:C			AL049829.1(1)		AL049829.1
238_1	14:89874953:C:T			EML5(1)		EML5							Heart	9.35995
238_1	14:89874953:C:T			FOXN3(1)		FOXN3
238_1	14:89874953:C:T			TDP1(2)		TDP1	abnormal retina vasculature morphology, abnormal retina blood vessel morphology
238_1	14:89874953:C:T			EFCAB11(2)		EFCAB11
240_1	14:94183085:G:A			PRIMA1(3)		PRIMA1
243_4	15:74336633:T:C	PML				PML	abnormal cardiovascular system physiology, cardiac hypertrophy, increased heart weight, increased cardiac muscle contractility	Petechiae, Bruising susceptibility, Purpura, Abnormality of the cardiovascular system, Subcutaneous hemorrhage, Abnormality of the vasculature, Lymphadenopathy, Abnormality of the lymph nodes, Abnormal cardiovascular system physiology, Internal hemorrhage, Vascular skin abnormality, Diffuse alveolar hemorrhage, Ecchymosis, Pulmonary hemorrhage, Abnormality of the lymphatic system
246_1	15:99644115:G:A			FAM169B(2)		FAM169B
246_1	15:99644115:G:A			IGF1R(4)		IGF1R	increased heart weight, abnormal vascular endothelial cell physiology, abnormal vascular wound healing	Abnormality of the cardiovascular system, Abnormal heart morphology, Ventricular septal defect, Atrial septal defect, Patent foramen ovale, Abnormal cardiac septum morphology, Abnormal cardiac ventricle morphology, Abnormal atrial septum morphology, Abnormality of cardiovascular system morphology
246_1	15:99644115:G:A			LYSMD4(2)		LYSMD4
246_1	15:99644115:G:A			DKFZP779J2370(2)		DKFZP779J2370
246_1	15:99644115:G:A		RP11-6O2.3(2)			RP11-6O2.3
247_1	16:655262:T:G			ITFG3(3)		ITFG3
247_1	16:655262:T:G			LUC7L(3)		LUC7L	abnormal heart morphology, enlarged heart, small heart
247_1	16:655262:T:G			RAB11FIP3(1)		RAB11FIP3
247_1	16:655262:T:G			TMEM8A(1)		TMEM8A
247_1	16:655262:T:G			RAB40C(2)		RAB40C
247_2	16:1505892:G:A		CCDC154(1)			CCDC154
247_3	16:2183449:T:C			CEMP1(1)		CEMP1
247_3	16:2183449:T:C			PDPK1(1)		PDPK1	abnormal heart morphology, heart right ventricle hypertrophy, abnormal myocardial fiber morphology, thin ventricular wall, abnormal cardiovascular system physiology, abnormal vasculogenesis, abnormal cardiovascular system morphology, small heart, dilated cardiomyopathy, abnormal heart right ventricle morphology, decreased cardiac muscle contractility, abnormal heart ventricle morphology, enlarged…
247_3	16:2183449:T:C			RPS2(1)		RPS2
247_3	16:2183449:T:C			SRRM2(1)		SRRM2
247_3	16:2183449:T:C			TBL3(1)		TBL3
247_3	16:2183449:T:C			RNF151(2)		RNF151
247_3	16:2183449:T:C			TRAF7(1)		TRAF7		Single umbilical artery, Syncope, Cerebral hemorrhage, Abnormality of the cardiovascular system, Abnormal heart morphology, Abnormal mitral valve morphology, Pulmonic stenosis, Patent ductus arteriosus, Aortic valve stenosis, Abnormal heart valve morphology, Abnormal aortic morphology, Coarctation of aorta, Conotruncal defect, Double outlet right ventricle, Hypoplastic heart, Intracranial hemorrh…
248_2	16:4343067:A:AGTTT			GLIS2(2)		GLIS2							Heart	20.8402
251_2	16:15912544:T:C			ABCC1(1)		ABCC1
254_1	16:30692208:T:C			01-Sep(2)		2023-09-01
254_1	16:30692208:T:C			BCL7C(2)		BCL7C
254_1	16:30692208:T:C			C16orf93(4)		C16orf93
254_1	16:30692208:T:C			CTF1(2)		CTF1
254_1	16:30692208:T:C			FBXL19(5)		FBXL19	abnormal cardiac mesenchyme morphology						Heart	60.6421
254_1	16:30692208:T:C			MYLPF(2)		MYLPF
254_1	16:30692208:T:C			PHKG2(2)		PHKG2		Abnormality of the cardiovascular system, Abnormal heart morphology, Abnormal myocardium morphology, Cardiomyopathy, Abnormality of the spleen, Splenomegaly, Abnormality of the vasculature, Abnormal spleen morphology, Abnormality of cardiovascular system morphology, Abnormality of the lymphatic system
254_1	16:30692208:T:C			PPP4C(2)		PPP4C	increased heart weight
254_1	16:30692208:T:C			RNF40(4)		RNF40
254_1	16:30692208:T:C			SETD1A(2)		SETD1A		Abnormality of the cardiovascular system, Abnormal heart morphology, Atrial septal defect, Patent foramen ovale, Abnormal cardiac septum morphology, Abnormal atrial septum morphology, Abnormality of cardiovascular system morphology
254_1	16:30692208:T:C			SRCAP(6)		SRCAP		Abnormality of the cardiovascular system, Abnormal heart morphology, Atrial septal defect, Tetralogy of Fallot, Abnormal cardiac septum morphology, Abnormal aortic morphology, Coarctation of aorta, Conotruncal defect, Abnormality of the vasculature, Abnormal venous morphology, Abnormal anatomic location of the heart, Persistent left superior vena cava, Abnormal vena cava morphology, Abnormal syst…
254_1	16:30692208:T:C			TBC1D10B(2)		TBC1D10B
254_1	16:30692208:T:C			TBX6(2)		TBX6	abnormal vascular development, abnormal direction of heart looping, hematoma, abnormal intersomitic artery morphology	Abnormality of the cardiovascular system, Abnormality of cardiovascular system morphology
254_1	16:30692208:T:C			ARMC5(2)		ARMC5		Hypertension, Bruising susceptibility, Abnormality of the cardiovascular system, Subcutaneous hemorrhage, Abnormality of the vasculature, Abnormal cardiovascular system physiology, Vascular skin abnormality, Increased blood pressure
254_1	16:30692208:T:C			ZNF646(2)		ZNF646
254_1	16:30692208:T:C			ZNF668(4)		ZNF668
254_1	16:30692208:T:C			ZNF771(2)		ZNF771
254_1	16:30692208:T:C			YPEL3(2)		YPEL3	eye hemorrhage						Heart	24.0559
256_2	16:64898157:C:T			CDH11(1)		CDH11
256_3	16:65283595:AAAGT:A		CDH11(1)			CDH11
257_1	16:66937003:G:T			CDH16(1)		CDH16
257_1	16:66937003:G:T			CES2(4)		CES2	increased cardiac output, abnormal heart morphology, enlarged heart
257_1	16:66937003:G:T			FAM96B(4)		FAM96B	abnormal heart morphology, enlarged heart
257_1	16:66937003:G:T			C16orf70(1)		C16orf70
257_1	16:66937003:G:T			KIAA0895L(3)		KIAA0895L
258_1	17:4856376:A:G	ENO3			ENO3	ENO3			Heart - Left Ventricle	4.6063
260_3	17:15341736:CAG:C			PMP22(4)		PMP22
260_4	17:15397727:G:A			RP11-385D13.1(1)		RP11-385D13.1
261_1	17:17142050:TA:T		PLD6(3)			PLD6
261_1	17:17142050:TA:T		FLCN(12)			FLCN	abnormal kidney blood vessel morphology, kidney hemorrhage	Abnormality of the cardiovascular system, Abnormal heart morphology, Atrial septal defect, Patent foramen ovale, Abnormal cardiac septum morphology, Abnormal atrial septum morphology, Abnormality of cardiovascular system morphology
263_1	17:36861636:T:TG			AC006449.1(1)		AC006449.1
263_1	17:36861636:T:TG			C17orf96(1)		C17orf96
263_1	17:36861636:T:TG			CISD3(1)		CISD3
264_1	17:44189067:A:G			STH(1)		STH
264_1	17:44189067:A:G		LRRC37A(1)			LRRC37A
266_1	17:62269200:A:G			C17orf72(1)		C17orf72
266_1	17:62269200:A:G			ICAM2(2)		ICAM2
268_2	17:71635704:T:C		SDK2(1)			SDK2
269_1	17:73837216:C:CT		FBF1(1)			FBF1
269_2	17:74683666:G:A		MXRA7(2)		MXRA7	MXRA7
270_1	17:79378224:C:T			ACTG1(3)		ACTG1	hemorrhage	Stroke, Abnormality of the cardiovascular system, Transient ischemic attack, Abnormality of the vasculature, Cerebral ischemia, Abnormal cardiovascular system physiology, Abnormal vascular morphology, Abnormality of cardiovascular system morphology, Abnormal cerebral vascular morphology
270_1	17:79378224:C:T			FSCN2(3)		FSCN2		Abnormality of the cardiovascular system, Abnormality of the vasculature, Attenuation of retinal blood vessels, Abnormal retinal vascular morphology
270_1	17:79378224:C:T		RP11-1055B8.3(1)			RP11-1055B8.3
270_1	17:79378224:C:T			SLC38A10(5)		SLC38A10
270_1	17:79378224:C:T			TMEM105(1)		TMEM105
270_1	17:79378224:C:T			C17orf70(2)		C17orf70
271_1	18:3250367:C:CAT			LPIN2(10)		LPIN2		Hepatosplenomegaly, Abnormality of the cardiovascular system, Abnormality of the spleen, Splenomegaly, Abnormality of the vasculature, Abnormal spleen morphology, Abnormality of the lymphatic system
271_1	18:3250367:C:CAT			METTL4(4)		METTL4
271_1	18:3250367:C:CAT			NDC80(4)		NDC80							Heart	8.24266
271_1	18:3250367:C:CAT			EMILIN2(4)		EMILIN2
273_1	18:20003625:C:T			CTAGE1(3)		CTAGE1
273_1	18:20003625:C:T			GATA6(3)		GATA6	double outlet right ventricle, abnormal cardiovascular system morphology, persistent truncus arteriosis, interrupted aortic arch, retroesophageal right subclavian artery, perimembraneous ventricular septal defect, aortic arch hypoplasia, absent fetal ductus arteriosus	Single umbilical artery, Syncope, Stroke, Abnormality of the cardiovascular system, Abnormal heart morphology, Ventricular septal defect, Atrial septal defect, Abnormal mitral valve morphology, Congestive heart failure, Tetralogy of Fallot, Pulmonic stenosis, Patent ductus arteriosus, Abnormal aortic valve morphology, Bicuspid aortic valve, Tachycardia, Mitral regurgitation, Abnormal heart valve …	Heart - Left Ventricle	4.27653
273_1	18:20003625:C:T			CABLES1(1)		CABLES1
276_3	18:34289285:G:T	FHOD3				FHOD3	abnormal heart morphology, abnormal heart development, abnormal myocardial trabeculae morphology, abnormal vitelline vasculature morphology, abnormal heartbeat, absent heartbeat, pericardial effusion, decreased ventricle muscle contractility, delayed heart looping	Stroke, Abnormality of the cardiovascular system, Abnormal heart morphology, Abnormal myocardium morphology, Cardiomyopathy, Hypertrophic cardiomyopathy, Sudden cardiac death, Asymmetric septal hypertrophy, Atrial arrhythmia, Cardiac arrest, Abnormality of the vasculature, Atrial fibrillation, Supraventricular arrhythmia, Concentric hypertrophic cardiomyopathy, Abnormal left ventricular function,…	Heart - Left Ventricle	13.5746	Heart - Atrial Appendage	4.54779
282_1	19:5059793:AAGCATAG:A			SAFB(3)		SAFB
282_1	19:5059793:AAGCATAG:A			SAFB2(3)		SAFB2
283_1	19:11262583:C:CT		KANK2(4)			KANK2
284_1	19:17464411:G:A			NWD1(1)		NWD1
284_1	19:17464411:G:A			SLC5A5(1)		SLC5A5		Abnormality of the cardiovascular system, Bradycardia, Abnormal cardiovascular system physiology, Arrhythmia
287_1	19:36589465:C:CAA			CAPNS1(2)		CAPNS1	abnormal heart development, abnormal vasculogenesis, hemorrhage, dilated heart left ventricle, cardiac fibrosis, abnormal sinus venosus morphology, abnormal vitelline vasculature morphology, abnormal heart left ventricle morphology, abnormal myocardial fiber physiology, increased response of heart to induced stress, decreased cardiac muscle contractility, congestive heart failure
287_1	19:36589465:C:CAA			CLIP3(1)		CLIP3
287_1	19:36589465:C:CAA			SDHAF1(1)		SDHAF1		Abnormality of the cardiovascular system, Abnormal heart morphology, Abnormal myocardium morphology, Cardiomyopathy, Hypertrophic cardiomyopathy, Abnormal left ventricle morphology, Left ventricular hypertrophy, Abnormal cardiac ventricle morphology, Ventricular hypertrophy, Abnormal atrioventricular conduction, Abnormal left ventricular function, Abnormal cardiovascular system physiology, Noncom…
287_1	19:36589465:C:CAA			THAP8(2)		THAP8
287_1	19:36589465:C:CAA			WDR62(2)		WDR62			Heart - Left Ventricle	4.45307
287_1	19:36589465:C:CAA			ZNF146(1)		ZNF146
287_1	19:36589465:C:CAA			ZNF565(1)		ZNF565
288_2	19:39555041:C:T			IFNL1(2)		IFNL1
288_2	19:39555041:C:T			IFNL3(2)		IFNL3
290_1	19:45425178:G:A			APOC2(1)		APOC2		Lipemia retinalis, Abnormality of the cardiovascular system, Abnormality of the spleen, Splenomegaly, Abnormality of the vasculature, Abnormal retinal vascular morphology, Abnormal spleen morphology, Abnormality of the lymphatic system
290_1	19:45425178:G:A			APOC4(1)		APOC4
290_1	19:45425178:G:A			APOC4-APOC2(1)		APOC4-APOC2
290_1	19:45425178:G:A	APOE				APOE	abnormal blood flow velocity, abnormal blood vessel physiology, abnormal vasodilation, cardiac hypertrophy, blood vessel inflammation, increased heart weight, increased cardiac output, arteriosclerosis, abnormal spiral modiolar artery morphology, spiral modiolar artery stenosis, decreased systemic vascular resistance, atherosclerotic lesions, increased susceptibility to atherosclerosis, abnormal …	Retinal hemorrhage, Petechiae, Purpura, Abnormality of the cardiovascular system, Coronary artery atherosclerosis, Abnormal aortic morphology, Angina pectoris, Abnormality of the spleen, Splenomegaly, Subcutaneous hemorrhage, Abnormality of the vasculature, Atherosclerosis, Arteriosclerosis, Type IV atherosclerotic lesion, Lymphadenopathy, Abnormality of the lymph nodes, Foam cells, Accelerated a…
290_1	19:45425178:G:A			CKM(1)		CKM	decreased systemic arterial blood pressure, increased left ventricle weight, decreased cardiac muscle contractility		Heart - Left Ventricle	6.88305			Heart	14.1664
290_1	19:45425178:G:A			CLPTM1(1)		CLPTM1
290_1	19:45425178:G:A			CTB-129P6.11(1)		CTB-129P6.11
290_1	19:45425178:G:A			KLC3(1)		KLC3
290_1	19:45425178:G:A			TOMM40(1)		TOMM40
291_1	19:47564643:C:T			AP2S1(3)		AP2S1	abnormal heart morphology, enlarged heart
291_1	19:47564643:C:T			BBC3(1)		BBC3	decreased myocardial infarct size, increased left ventricle developed pressure, abnormal heart left ventricle pressure
291_1	19:47564643:C:T			CCDC9(1)		CCDC9
295_1	20:33659701:CCAA:C			ACSS2(3)		ACSS2
295_1	20:33659701:CCAA:C			GGT7(3)		GGT7
295_1	20:33659701:CCAA:C			TRPC4AP(1)		TRPC4AP
296_1	20:36840156:T:C			BLCAP(1)		BLCAP	prolonged RR interval
296_1	20:36840156:T:C			GHRH(1)		GHRH	decreased heart weight		Heart - Atrial Appendage	17.8176			Heart	69
296_1	20:36840156:T:C			MROH8(1)		MROH8
296_1	20:36840156:T:C			NNAT(1)		NNAT	enlarged heart
296_1	20:36840156:T:C			RPN2(1)		RPN2
296_1	20:36840156:T:C			TGM2(1)		TGM2	abnormal response to cardiac infarction, abnormal cardiovascular system physiology, disorganized myocardium, increased myocardial infarct size, ventricular fibrillation		Artery - Coronary	8.55112	Artery - Tibial	6.72587
296_1	20:36840156:T:C			VSTM2L(2)		VSTM2L			Heart - Atrial Appendage	5.02983
297_1	20:39832628:T:C	ZHX3				ZHX3	eye hemorrhage
298_1	20:42939693:C:T	FITM2				FITM2	abnormal pericardium morphology, decreased heart right ventricle weight, decreased heart left ventricle size		Heart - Left Ventricle	12.1623	Heart - Atrial Appendage	6.58249	Heart	14.6633
300_1	20:57466093:G:T			CTSZ(4)		CTSZ
300_1	20:57466093:G:T			STX16-NPEPL1(4)		STX16-NPEPL1
300_2	20:57474720:GCA:G			ATP5E(8)		ATP5E
300_2	20:57474720:GCA:G			SLMO2(12)		SLMO2
300_2	20:57474720:GCA:G			STX16(4)		STX16		Conjunctivitis, Abnormality of the cardiovascular system, Prolonged QT interval, Abnormality of the vasculature, Abnormal EKG, Abnormal cardiovascular system physiology, Red eye, Abnormal QT interval
300_2	20:57474720:GCA:G			ZNF831(4)		ZNF831							Heart	37.879
301_1	20:61146796:C:T			RP11-93B14.6(5)		RP11-93B14.6
301_1	20:61146796:C:T			SLCO4A1(5)		SLCO4A1
302_1	20:62846027:A:G			MYT1(2)		MYT1
302_1	20:62846027:A:G			PCMTD2(2)		PCMTD2
303_2	21:18915218:G:A			BTG3(1)		BTG3
303_2	21:18915218:G:A			C21orf37(8)		C21orf37
303_2	21:18915218:G:A			C21orf91(1)		C21orf91
303_2	21:18915218:G:A			CHODL(1)		CHODL
303_2	21:18915218:G:A			CXADR(4)		CXADR	abnormal heart morphology, abnormal heart tube morphology, heart hyperplasia, abnormal myocardial fiber morphology, abnormal heart valve morphology, enlarged pericardium, pericardial edema, thin myocardium, cardiac fibrosis, increased cardiomyocyte apoptosis, abnormal fetal cardiomyocyte proliferation, increased atrioventricular cushion size, prolonged PR interval, abnormal heart left ventricle m…
305_1	22:20098887:CT:C			RTN4R(1)		RTN4R
305_1	22:20098887:CT:C			SCARF2(1)		SCARF2		Single umbilical artery, Abnormality of the cardiovascular system, Abnormality of cardiovascular system morphology	Artery - Aorta	4.30121			Heart	35.5731
307_1	22:39090868:CAA:C			MGAT3(1)		MGAT3							Heart	58.8939

## Sheet: ST8_BP
Supplementary Table 8: Top biological pathways indicated using the 262 candidate genes for RHR
go_term	Description	GeneSet	N_genes	N_overlap	p	adjP	genes	Name	Value	LogSize	Frequency	Uniqueness	Dispensability	Representative
GO:0032989	cellular component morphogenesis	GO_CELLULAR_COMPONENT_MORPHOGENESIS	1111	25	1.52925e-07	0.000205979	NFASC:CNTN2:ACTN2:PPP3CB:CFL1:GAB2:FARP1:MYH6:CDH11:PMP22:ACTG1:FHOD3:APOE:ZEB2:VSTM2L:FITM2:CHODL:RTN4R:GORASP1:TMF1:GAB1:NKX2-5:PACSIN1:CPNE5:LAMB1	cellular component morphogenesis	-3.68618	4.67336	0.156783	0.571048	0.778793	48646
GO:0030182	neuron differentiation	GO_NEURON_DIFFERENTIATION	1343	27	4.37565e-07	0.000459444	NFASC:CNTN2:PPP3CB:ROM1:CFL1:GAB2:FARP1:TBX6:CTF1:CDH11:PMP22:SDK2:FSCN2:APOE:ZEB2:NNAT:VSTM2L:CTSZ:CHODL:RTN4R:THRB:GORASP1:GAB1:NKX2-5:PACSIN1:CPNE5:LAMB1	neuron differentiation	-3.33777	4.8831	0.25412	0.541843	0.963353	22008
GO:0048666	neuron development	GO_NEURON_DEVELOPMENT	1094	23	1.56889e-06	0.000887029	NFASC:CNTN2:PPP3CB:CFL1:GAB2:FARP1:TBX6:CTF1:CDH11:PMP22:FSCN2:APOE:ZEB2:VSTM2L:CTSZ:CHODL:RTN4R:THRB:GORASP1:GAB1:PACSIN1:CPNE5:LAMB1	neuron development	-3.05206	4.78567	0.203053	0.540694	0.87566	22008
GO:0009887	animal organ morphogenesis	GO_ANIMAL_ORGAN_MORPHOGENESIS	1030	22	2.07431e-06	0.00108901	RNF207:PDCD4:ROM1:TBX3:MYH6:FOXN3:PML:CEMP1:SDK2:FSCN2:GATA6:AP2S1:TGM2:CTSZ:THRB:SCN10A:TIPARP:NKX2-5:BAK1:LEMD2:TCF21:LAMB1	animal organ morphogenesis	-2.96297	4.71839	0.173909	0.604819	0.785381	48646
GO:0072359	circulatory system development	GO_CIRCULATORY_SYSTEM_DEVELOPMENT	1136	23	2.93586e-06	0.00118709	RNF207:PIK3R3:ACTN2:PPP3CB:RBM20:PDCD4:ROM1:HMGA2:TBX3:MYH6:PML:PDPK1:PDPK2:GATA6:FHOD3:APOE:CALCRL:CXADR:TIPARP:GAB1:NKX2-5:BAK1:LEMD2:TCF21	circulatory system development	-2.92552	4.68108	0.159593	0.588054	0.736143	22008
GO:0035051	cardiocyte differentiation	GO_CARDIOCYTE_DIFFERENTIATION	159	8	1.30334e-05	0.00383181	ACTN2:PDCD4:TBX3:MYH6:GATA6:FHOD3:CXADR:NKX2-5	cardiocyte differentiation	-2.4166	3.67706	0.0158093	0.594677	0.774019	55006
GO:0032990	cell part morphogenesis	GO_CELL_PART_MORPHOGENESIS	673	16	1.48013e-05	0.0041842	NFASC:CNTN2:PPP3CB:CFL1:GAB2:FARP1:CDH11:APOE:ZEB2:VSTM2L:CHODL:RTN4R:GORASP1:GAB1:PACSIN1:CPNE5	cell part morphogenesis	-2.37839	4.60823	0.134946	0.564437	0.86207	10927
GO:0045214	sarcomere organization	GO_SARCOMERE_ORGANIZATION	48	5	1.77163e-05	0.00482276	ACTN2:MYH6:ACTG1:FHOD3:NKX2-5	sarcomere organization	-2.3167	3.25696	0.00600708	0.579903	0.815666	7517
GO:0009891	positive regulation of biosynthetic process	GO_POSITIVE_REGULATION_OF_BIOSYNTHETIC_PROCESS	1966	30	2.44853e-05	0.00620575	CASZ1:SSBP3:ACTN2:PPP3CB:DPF2:HMGA2:TBX3:IL25:PML:GLIS2:TBX6:SRCAP:FLCN:LPIN2:GATA6:SAFB:IFNL1:APOE:APOC2:SERTAD2:ZEB2:MYT1:THRB:NKX2-5:UQCC2:TFEB:MED20:TAF8:TCF21:MLXIPL	positive regulation of biosynthetic process	-2.20721	5.39686	0.829473	0.817377	0.797023	10628
GO:0055007	cardiac muscle cell differentiation	GO_CARDIAC_MUSCLE_CELL_DIFFERENTIATION	126	7	2.41588e-05	0.00620575	ACTN2:TBX3:MYH6:GATA6:FHOD3:CXADR:NKX2-5	cardiac muscle cell differentiation	-2.20721	3.5339	0.0113689	0.555864	0.946573	55006
GO:0035239	tube morphogenesis	GO_TUBE_MORPHOGENESIS	894	18	3.91926e-05	0.00742843	RNF207:PIK3R3:CFL1:HMGA2:TBX3:PML:PDPK1:PDPK2:GATA6:APOE:ZEB2:CALCRL:TGM2:CTSZ:TIPARP:GAB1:NKX2-5:BAK1:TCF21	tube morphogenesis	-2.1291	4.55263	0.118731	0.574997	0.76166	48646
GO:0086065	cell communication involved in cardiac conduction	GO_CELL_COMMUNICATION_INVOLVED_IN_CARDIAC_CONDUCTION	56	5	3.78328e-05	0.00742843	RNF207:KCNJ5:CXADR:SCN10A:CACNA1D	cell communication involved in cardiac conduction	-2.1291	3.10924	0.00427414	0.858958	0.7895	1903522
GO:0046907	intracellular transport	GO_INTRACELLULAR_TRANSPORT	1815	28	3.85825e-05	0.00742843	ACTN2:GAB2:IFT81:PABPN1:PML:RAB11FIP3:RAB40C:RPS2:PDPK1:PDPK2:TBC1D10B:CTAGE1:TOMM40:APOE:KLC3:AP2S1:GCKR:AFTPH:STX16:CTSZ:ATP5E:GORASP1:TTC21A:CACNA1D:SSR3:RPS10:DNAJC30:BET1:CHRM2	intracellular transport	-2.1291	5.78745	2.03888	0.941153	0.856574	70727
GO:0048667	cell morphogenesis involved in neuron differentiation	GO_CELL_MORPHOGENESIS_INVOLVED_IN_NEURON_DIFFERENTIATION	575	14	3.94162e-05	0.00742843	NFASC:CNTN2:PPP3CB:CFL1:GAB2:FARP1:CDH11:APOE:ZEB2:VSTM2L:CHODL:RTN4R:GORASP1:GAB1	cell morphogenesis involved in neuron differentiation	-2.1291	4.57427	0.124798	0.540461	0.925047	22008
GO:0035295	tube development	GO_TUBE_DEVELOPMENT	1082	20	4.80505e-05	0.00861392	RNF207:PIK3R3:SSBP3:CFL1:HMGA2:TBX3:PML:PDPK1:PDPK2:GATA6:APOE:ZEB2:CALCRL:TGM2:CTSZ:THRB:TIPARP:GAB1:NKX2-5:BAK1:TCF21	tube development	-2.0648	4.66363	0.15331	0.593046	0.711192	22008
GO:0032870	cellular response to hormone stimulus	GO_CELLULAR_RESPONSE_TO_HORMONE_STIMULUS	689	15	7.40344e-05	0.0118294	PIK3R3:ACTN2:IGF1R:PDPK1:PDPK2:LPIN2:GATA6:SAFB2:SAFB:KANK2:SLC5A5:THRB:GAB1:CCND3:TCF21:CHRM2	cellular response to hormone stimulus	-1.92704	5.03309	0.358951	0.947218	0.921711	71495
GO:0030239	myofibril assembly	GO_MYOFIBRIL_ASSEMBLY	69	5	0.000103696	0.0155545	ACTN2:MYH6:ACTG1:FHOD3:NKX2-5	myofibril assembly	-1.80814	3.49499	0.0103943	0.568341	0.966036	7517
GO:0000904	cell morphogenesis involved in differentiation	GO_CELL_MORPHOGENESIS_INVOLVED_IN_DIFFERENTIATION	725	15	0.000129506	0.0173068	NFASC:CNTN2:PPP3CB:CFL1:GAB2:FARP1:CDH11:APOE:ZEB2:VSTM2L:CHODL:RTN4R:GORASP1:GAB1:LAMB1	cell morphogenesis involved in differentiation	-1.76178	4.65707	0.151009	0.596991	0.776436	48646
GO:0007507	heart development	GO_HEART_DEVELOPMENT	564	13	0.000128128	0.0173068	RNF207:ACTN2:PPP3CB:RBM20:PDCD4:TBX3:MYH6:GATA6:FHOD3:CALCRL:CXADR:NKX2-5:LEMD2	heart development	-1.76178	4.42311	0.0881139	0.576073	0.814616	55006
GO:0009790	embryo development	GO_EMBRYO_DEVELOPMENT	986	18	0.000134689	0.0173784	RNF207:SSBP3:CFL1:HMGA2:SH2B3:TBX3:MYH6:TBX6:PLD6:FLCN:GATA6:ZEB2:NKX2-5:TFEB:BYSL:TAF8:TCF21:LAMB1	embryo development	-1.75999	4.83527	0.227621	0.583069	0.734948	22008
GO:0045665	negative regulation of neuron differentiation	GO_NEGATIVE_REGULATION_OF_NEURON_DIFFERENTIATION	222	8	0.000138132	0.0175046	CNTN2:TBX6:PMP22:APOE:CTSZ:RTN4R:THRB:GORASP1	negative regulation of neuron differentiation	-1.75685	3.42341	0.00881438	0.844085	0.704236	45664
GO:0060538	skeletal muscle organ development	GO_SKELETAL_MUSCLE_ORGAN_DEVELOPMENT	171	7	0.000166139	0.0196955	SVIL:MYLPF:UQCC2:LEMD2:MED20:TCF21:GTF3C5	skeletal muscle organ development	-1.70563	3.86219	0.0242146	0.632501	0.88797	7517
GO:0010941	regulation of cell death	GO_REGULATION_OF_CELL_DEATH	1697	25	0.000208565	0.0232266	NUAK2:ACTN2:PDCD4:CFL1:HMGA2:TBX3:PML:IGF1R:TRAF7:PDPK1:PDPK2:FLCN:GATA6:KANK2:CLIP3:APOE:BBC3:VSTM2L:TGM2:CTSZ:TMF1:NKX2-5:CPEB4:BAK1:GRM4:DBH	NA	NA	NA	NA	NA	NA	NA
GO:0055001	muscle cell development	GO_MUSCLE_CELL_DEVELOPMENT	178	7	0.00021253	0.0233148	ACTN2:TBX3:MYH6:ACTG1:FHOD3:CXADR:NKX2-5	muscle cell development	-1.63237	3.90108	0.0264831	0.606217	0.893055	7517
GO:0044057	regulation of system process	GO_REGULATION_OF_SYSTEM_PROCESS	600	13	0.000233801	0.0245451	RNF207:KCNJ5:MYH6:RAB11FIP3:CALCRL:CXADR:THRB:SCN10A:CACNA1D:NKX2-5:GTF2IRD1:CHRM2:DBH	regulation of system process	-1.61003	4.44365	0.0923813	0.852969	0.712179	1903522
GO:0001754	eye photoreceptor cell differentiation	GO_EYE_PHOTORECEPTOR_CELL_DIFFERENTIATION	46	4	0.000259325	0.0255433	ROM1:SDK2:FSCN2:THRB	eye photoreceptor cell differentiation	-1.59272	3.55461	0.0119244	0.592251	0.707715	22008
GO:0051050	positive regulation of transport	GO_POSITIVE_REGULATION_OF_TRANSPORT	950	17	0.000260646	0.0255433	RNF207:TSPAN1:SGIP1:ACTN2:PPP3CB:GAB2:PDPK1:PDPK2:CLIP3:APOE:BBC3:GHRH:NNAT:CACNA1D:TMF1:NKX2-5:BAK1:ACHE	positive regulation of transport	-1.59272	4.57823	0.125939	0.813636	0.859766	51049
GO:0060048	cardiac muscle contraction	GO_CARDIAC_MUSCLE_CONTRACTION	136	6	0.000327072	0.0305416	RNF207:KCNJ5:MYH6:SCN10A:CACNA1D:NKX2-5	cardiac muscle contraction	-1.51511	3.39655	0.00828552	0.794899	0.895653	6936
GO:0009725	response to hormone	GO_RESPONSE_TO_HORMONE	973	17	0.000342847	0.031499	SLC2A1:PIK3R3:ACTN2:IGF1R:PDPK1:PDPK2:RNF40:LPIN2:GATA6:SAFB2:SAFB:KANK2:SLC5A5:THRB:GAB1:CCND3:TCF21:CHRM2	response to hormone	-1.5017	5.14872	0.468453	0.952378	0.944913	71495
GO:0046883	regulation of hormone secretion	GO_REGULATION_OF_HORMONE_SECRETION	263	8	0.000432705	0.0354054	SLC2A1:PPP3CB:RAB11FIP3:GHRH:NNAT:CACNA1D:TMF1:UQCC2	regulation of hormone secretion	-1.45093	3.95861	0.030235	0.835828	0.771711	9914
GO:0030100	regulation of endocytosis	GO_REGULATION_OF_ENDOCYTOSIS	200	7	0.000430094	0.0354054	TSPAN1:SGIP1:PPP3CB:CLIP3:APOE:APOC2:AP2S1	regulation of endocytosis	-1.45093	4.093	0.0412014	0.842141	0.78663	51049
GO:0061337	cardiac conduction	GO_CARDIAC_CONDUCTION	143	6	0.000427525	0.0354054	RNF207:KCNJ5:CXADR:SCN10A:CACNA1D:NKX2-5	cardiac conduction	-1.45093	3.34025	0.00727768	0.861833	0.828963	1903522
GO:0060920	cardiac pacemaker cell differentiation	GO_CARDIAC_PACEMAKER_CELL_DIFFERENTIATION	5	2	0.00044317	0.0354054	TBX3:NKX2-5	cardiac pacemaker cell differentiation	-1.45093	2.65992	0.00151674	0.59626	0.853581	55006
GO:0050808	synapse organization	GO_SYNAPSE_ORGANIZATION	404	10	0.00044167	0.0354054	NFASC:CNTN2:NRXN2:CFL1:FARP1:IGF1R:SDK2:ACTG1:APOE:ACHE	synapse organization	-1.45093	4.09889	0.0417635	0.906346	0.921901	34329
GO:0033365	protein localization to organelle	GO_PROTEIN_LOCALIZATION_TO_ORGANELLE	916	16	0.000512425	0.0396455	PML:RAB11FIP3:RPS2:GLIS2:FLCN:NDC80:TOMM40:BBC3:GCKR:CEP68:MGAT3:TTC21A:SSR3:LEMD2:RPS10:TAF8	protein localization to organelle	-1.40181	5.28205	0.636781	0.945261	0.742537	70727
GO:0048729	tissue morphogenesis	GO_TISSUE_MORPHOGENESIS	659	13	0.000566558	0.0424919	RNF207:CFL1:HMGA2:TBX3:MYH6:PML:TBX6:AP2S1:ZEB2:TGM2:CTSZ:NKX2-5:TCF21	tissue morphogenesis	-1.37169	4.53071	0.112887	0.624946	0.75863	48646
GO:0009896	positive regulation of catabolic process	GO_POSITIVE_REGULATION_OF_CATABOLIC_PROCESS	418	10	0.000574793	0.042674	PHKG2:RNF40:FLCN:APOE:APOC2:ATG4B:TIPARP:UQCC2:TFEB:MLXIPL	positive regulation of catabolic process	-1.36984	4.82832	0.224008	0.833822	0.708914	10628
GO:0010977	negative regulation of neuron projection development	GO_NEGATIVE_REGULATION_OF_NEURON_PROJECTION_DEVELOPMENT	152	6	0.000590336	0.0433897	TBX6:PMP22:APOE:CTSZ:RTN4R:GORASP1	negative regulation of neuron projection development	-1.36261	3.56217	0.0121339	0.859197	0.867321	10975
GO:0051146	striated muscle cell differentiation	GO_STRIATED_MUSCLE_CELL_DIFFERENTIATION	279	8	0.00063752	0.045939	ACTN2:TBX3:MYH6:ACTG1:GATA6:FHOD3:CXADR:NKX2-5	striated muscle cell differentiation	-1.33782	3.97437	0.0313526	0.609446	0.95646	7517
GO:0022603	regulation of anatomical structure morphogenesis	GO_REGULATION_OF_ANATOMICAL_STRUCTURE_MORPHOGENESIS	1130	18	0.000681615	0.0475921	RNF207:CNTN2:CFL1:HMGA2:PML:PDPK1:PDPK2:PLD6:GATA6:APOE:AP2S1:ZEB2:FITM2:CHODL:RTN4R:THRB:GORASP1:GAB1:CPNE5	regulation of anatomical structure morphogenesis	-1.32246	5.3892	0.814981	0.823786	0.803326	45595
GO:0061564	axon development	GO_AXON_DEVELOPMENT	508	11	0.000704643	0.0475921	NFASC:CNTN2:PPP3CB:GAB2:CDH11:APOE:ZEB2:VSTM2L:CHODL:RTN4R:GAB1	axon development	-1.32246	4.55688	0.119899	0.51928	0.922181	22008

## Sheet: ST9_Drug
Supplementary Table 9: Top effector genes and druggability
This table provides a summary of genes and their potential druggability, as priortised by Finan et al (PMID: 28356508). Gene: Candidate effector gene, Finan et al Druggability tier: Classification as per Finan et al (Tier 1: efficacy targets of approved small molecules and biotherapeutic drugs and clinical-phase drug candidates, Tier 2: targets of known bioactive drug-like small molecule binding …
Ensembl gene ID	Gene	Finan et al Druggability tier	Small molecule druggable	Bio druggable	ADME gene	Known drug targets	HR specific side effects	Top gene target disease association	Association score (0-1)	Evidence Count	All gene target disease associations with a score in the top 1%
ENSG00000103222	ABCC1	Tier 1	Y	Y	Y	None licensed currently	-	Hereditary breast cancer	0.475339	12	NA
ENSG00000087085	ACHE	Tier 1	Y	Y	N	Acotiamide hydrochloride, Ambenonium, Buntanetap, Demecarium, Dimetacrine, Distigmine, Donepezil, Ecothiopate, Edrophonium, Fluostigmine, Galantamine, Gallamine, Icopezil maleate, Ipidacrine, Itopride, Ladostigil tartrate, Latrepirdine, Neostigmine, Obidoxime, Paraoxon, Physostigmine, Pralidoxime, Pyridostigmine, Quilostigmine, Rivastigmine, Suronacrine maleate, Tacrine, Velnacrine maleate, Zanap…	Bradycardia: Donepezil, Galantamine, Rivastigmine Tachycardia: Rivastigmine	Alzheimer disease	0.63109	3279	Alzheimer disease:0.63, Dementia:0.61, Myasthenia gravis:0.6, Parkinson disease:0.6, Cognitive impairment:0.57, schizophrenia:0.57, Headache:0.56, vascular dementia:0.55, dyspepsia:0.55, poisoning:0.55, glaucoma:0.54, delirium:0.54, obstructive sleep apnea:0.53, Abdominal distention:0.53
ENSG00000157388	CACNA1D	Tier 1	Y	N	N	Amlodipine, Aranidipine, Azelnidipine, Barnidipine, Belfosdil, Benidipine, Bepridil, Bevantolol, Cilnidipine, Clentiazem, Clevidipine, Darodipine, Diltiazem, Dronedarone, Efonidipine, Etripamil, Felodipine, Fendiline, Flordipine, Fostedil, Gallopamil, Isradipine, Kirenidipine hydrochloride, Lacidipine, Lemildipine, Lercanidipine, Levamlodipine, Levosemotiadil fumarate, Manidipine, Mibefradil, Mon…	Bradycardia: Nimodipine Tachycardia: Isradipine, Nicardipine, Nifedipine, Nimodipine	Sinoatrial node dysfunction and deafness	0.719223	33	Sinoatrial node dysfunction and deafness:0.72, hypertension:0.71, Aldosterone-producing adenoma with seizures and neurological abnormalities:0.71, cardiovascular disease:0.69, sinoatrial node dysfunction and deafness:0.69, aldosterone-producing adenoma with seizures and neurological abnormalities:0.62, coronary artery disease:0.61, Prinzmetal's angina:0.61, atrial fibrillation:0.6, myocardial inf…
ENSG00000064989	CALCRL	Tier 1	Y	Y	N	Atogepant, Davalintide, Erenumab, Rimegepant, Telcagepant, Ubrogepant, Zavegepant	-	migraine disorder	0.604369	115	migraine disorder:0.6
ENSG00000112576	CCND3	Tier 1	Y	N	N	None licensed currently	-	mean corpuscular volume	0.568999	64	mean corpuscular volume:0.57, mean corpuscular hemoglobin:0.54
ENSG00000172831	CES2	Tier 1	Y	Y	Y	None licensed currently	-	urinary bladder cancer	0.108515	1	NA
ENSG00000181072	CHRM2	Tier 1	Y	Y	N	Acetylcholine, Aclatonium, Aclidinium bromide, Alvameline maleate, Anisotropine methylbromide, Atropine, Atropine oxide, Batefenterol, Benapryzine hydrochloride, Benzatropine, Benzetimide, Benzilone, Bethanechol, Bevonium, Blarcamesine, Bornaprine, Butropium bromide, Butylscopolamine, Carbachol, Carpronium, Chlorpromazine, Choline alfoscerate, Cimetropium bromide, Clidinium bromide, Cyclopentolat…	Bradycardia: Doxepin, Scopolamine Tachycardia: Doxepin, Oxybutynin, Tolterodine, Umeclidinium	overactive bladder	0.60916	347	overactive bladder:0.61, urgency urinary incontinence:0.6, Urinary incontinence:0.6, Myopia:0.58, Mydriasis:0.58, seasonal allergic rhinitis:0.57, cycloplegia:0.57, allergic rhinitis:0.56, Polyuria:0.56, Peptic ulcer:0.56, Parkinson disease:0.56, poisoning:0.53
ENSG00000140443	IGF1R	Tier 1	Y	Y	N	Cixutumumab, Dalotuzumab, Figitumumab, Ganitumab, Ibutamoren mesylate, Istiratumab, Linsitinib, Mecasermin, Robatumumab, Teprotumumab, Toremifene	-	Growth delay due to insulin-like growth factor I resistance	0.807925	471	Growth delay due to insulin-like growth factor I resistance:0.81, growth delay due to insulin-like growth factor I resistance:0.78, lean body mass:0.73, body height:0.71, sitting height measurement:0.69, base metabolic rate measurement:0.67, whole body water mass:0.67, anthropometric measurement:0.59, body weights and measures:0.55, Graves ophthalmopathy:0.55, IGF-1 measurement:0.54
ENSG00000091136	LAMB1	Tier 1	N	Y	N	None licensed currently	-	Cobblestone lissencephaly without muscular or ocular involvement	0.765568	27	Cobblestone lissencephaly without muscular or ocular involvement:0.77, cobblestone lissencephaly without muscular or ocular involvement:0.61
ENSG00000197616	MYH6	Tier 1	N	Y	N	Aficamten, Imciromab pentetate	-	hypertrophic cardiomyopathy	0.71118	256	hypertrophic cardiomyopathy:0.71, atrial heart septal defect:0.71, Familial dilated cardiomyopathy:0.71, familial isolated dilated cardiomyopathy:0.7, Familial isolated dilated cardiomyopathy:0.7, Genetic cardiac anomaly:0.67, Familial sick sinus syndrome:0.56, familial sick sinus syndrome:0.53
ENSG00000196132	MYT1	Tier 1	Y	N	N	None licensed currently	-	autism spectrum disorder	0.332622	1	NA
ENSG00000163545	NUAK2	Tier 1	Y	N	N	None licensed currently	-	mean platelet volume	0.226124	18	NA
ENSG00000150593	PDCD4	Tier 1	Y	N	N	None licensed currently	-	type 2 diabetes mellitus	0.304033	5	NA
ENSG00000140992	PDPK1	Tier 1	Y	N	N	None licensed currently	-	ovarian carcinoma	0.409708	2	NA
ENSG00000156873	PHKG2	Tier 1	Y	N	N	None licensed currently	-	Glycogen storage disease due to liver phosphorylase kinase deficiency	0.790804	110	Glycogen storage disease due to liver phosphorylase kinase deficiency:0.79
ENSG00000109099	PMP22	Tier 1	Y	N	N	None licensed currently	-	Charcot-Marie-Tooth disease type 1A	0.786656	235	Charcot-Marie-Tooth disease type 1A:0.79, Dejerine-Sottas syndrome:0.79, Charcot-Marie-Tooth disease type 1E:0.73, Charcot-Marie-Tooth disease type 3:0.7, hereditary neuropathy with liability to pressure palsies:0.7, Hereditary neuropathy with liability to pressure palsies:0.7, chronic inflammatory demyelinating polyneuropathy:0.58, Charcot-Marie-Tooth disease:0.56, Charcot-Marie-Tooth disease ty…
ENSG00000185313	SCN10A	Tier 1	Y	N	N	Actisomide, Ajmaline, Aminobenzoic acid, Amiodarone, Aprindine, Articaine, Benzocaine, Bupivacaine, Carbamazepine, Cenobamate, Chloroprocaine, Cibenzoline, Cinchocaine, Cocaine, Disopyramide, Eleclazine, Encainide, Eslicarbazepine, Ethyl piperidinoacetylaminobenzoate, Etidocaine, Flecainide, Fosphenytoin, Indecainide hydrochloride, Lacosamide, Lamotrigine, Levobupivacaine, Levosemotiadil fumarate…	Bradycardia: Bupivacaine, Ropivacaine	atrial fibrillation	0.71776	85	atrial fibrillation:0.72, Sodium channelopathy-related small fiber neuropathy:0.69, bipolar disorder:0.61, epilepsy:0.61, pain:0.61, unipolar depression:0.6, Seizure:0.6, migraine disorder:0.6, partial epilepsy:0.59, cardiac arrhythmia:0.59, hemorrhoid:0.59, trigeminal neuralgia:0.59, Pruritus:0.59, Back pain:0.59, osteoarthritis:0.59, Ventricular arrhythmia:0.58, injury:0.57, obesity:0.57, neuro…
ENSG00000092096	SLC22A17	Tier 1	Y	N	Y	None licensed currently	-	diet measurement	0.142296	1	NA
ENSG00000101187	SLCO4A1	Tier 1	N	N	Y	None licensed currently	-	age at menopause	0.392554	3	NA
ENSG00000042088	TDP1	Tier 1	Y	N	N	None licensed currently	-	Spinocerebellar ataxia type 1 with axonal neuropathy	0.586377	104	Spinocerebellar ataxia type 1 with axonal neuropathy:0.59
ENSG00000151090	THRB	Tier 1	Y	N	N	Dextrothyroxine, Levothyroxine, Liothyronine sodium, Resmetirom, Sobetirome, Tiratricol.	-	Generalized resistance to thyroid hormone	0.820657	57	Generalized resistance to thyroid hormone:0.82, generalized resistance to thyroid hormone:0.78, Selective pituitary resistance to thyroid hormone:0.75, selective pituitary resistance to thyroid hormone:0.67, thyroid hormone resistance syndrome:0.62, hypothyroidism:0.61, Glycogen storage disease due to glycogen branching enzyme deficiency:0.56, differentiated thyroid carcinoma:0.55, Congenital hyp…
ENSG00000168397	ATG4B	Tier 2	Y	N	N	-	-	body mass index	0.213583	1	NA
ENSG00000126247	CAPNS1	Tier 2	Y	N	N	-	-	Alzheimer disease	0.372348	4	NA
ENSG00000164045	CDC25A	Tier 2	Y	N	N	-	-	Alzheimer disease	0.370788	6	NA
ENSG00000101160	CTSZ	Tier 2	Y	Y	N	-	-	platelet component distribution width	0.399837	24	NA
ENSG00000123454	DBH	Tier 2	Y	N	N	-	-	Dopamine beta-hydroxylase deficiency	0.706245	272	Dopamine beta-hydroxylase deficiency:0.71, dopamine beta-hydroxylase deficiency:0.69
ENSG00000124493	GRM4	Tier 2	Y	N	N	-	-	protein measurement	0.425199	3	NA
ENSG00000117394	SLC2A1	Tier 2	Y	N	N	-	-	Encephalopathy due to GLUT1 deficiency	0.844191	203	encephalopathy due to GLUT1 deficiency:0.84, Encephalopathy due to GLUT1 deficiency:0.84, childhood onset GLUT1 deficiency syndrome 2:0.81, generalised epilepsy:0.79, Paroxysmal exertion-induced dyskinesia:0.78, Hereditary cryohydrocytosis with reduced stomatin:0.75, dystonia 9:0.74, Paroxysmal dystonic choreathetosis with episodic ataxia and spasticity:0.64, Intellectual disability:0.62, intelle…
ENSG00000198959	TGM2	Tier 2	Y	N	N	-	-	leukocyte count	0.328581	1	NA
ENSG00000234906	APOC2	Tier 3A	N	Y	N	-	-	familial apolipoprotein C-II deficiency	0.685234	11	familial apolipoprotein C-II deficiency:0.69, Familial apolipoprotein C-II deficiency:0.66, familial chylomicronemia syndrome:0.62
ENSG00000224916	APOC4-APOC2	Tier 3A	N	Y	N	-	-	familial chylomicronemia syndrome	0.537613	30	familial chylomicronemia syndrome:0.54, Familial apolipoprotein C-II deficiency:0.54
ENSG00000130203	APOE	Tier 3A	N	Y	N	-	-	coronary artery disease	0.774106	870	coronary artery disease:0.77, hyperlipoproteinemia type 3:0.75, Lipoprotein glomerulopathy:0.75, lipoprotein glomerulopathy:0.72, Sea-blue histiocytosis:0.68, Hyperlipoproteinemia type 3:0.53
ENSG00000150281	CTF1	Tier 3A	N	Y	N	-	-	autosomal dominant dilated cardiomyopathy	0.192565	93	NA
ENSG00000132205	EMILIN2	Tier 3A	N	Y	N	-	-	BMI-adjusted waist-hip ratio	0.346485	5	NA
ENSG00000182393	IFNL1	Tier 3A	N	Y	N	-	-	thyroid gland adenocarcinoma	0.230987	2	NA
ENSG00000197110	IFNL3	Tier 3A	N	Y	N	-	-	chronic hepatitis C virus infection	0.334679	208	NA
ENSG00000166090	IL25	Tier 3A	N	Y	N	-	-	thyroid gland adenocarcinoma	0.230987	2	NA
ENSG00000144668	ITGA9	Tier 3A	N	Y	N	-	-	systolic blood pressure	0.448958	5	NA
ENSG00000120457	KCNJ5	Tier 3A	Y	Y	N	-	-	Familial hyperaldosteronism type III	0.733684	96	Familial hyperaldosteronism type III:0.73, familial hyperaldosteronism type III:0.68, atrial fibrillation:0.67
ENSG00000096395	MLN	Tier 3A	N	Y	N	-	-	type 1 diabetes mellitus	0.311617	8	NA
ENSG00000110076	NRXN2	Tier 3A	N	Y	N	-	-	autism	0.444161	27	NA
ENSG00000175785	PRIMA1	Tier 3A	N	Y	N	-	-	sleep duration	0.316788	1	NA
ENSG00000118705	RPN2	Tier 3A	N	Y	N	-	-	COVID-19	0.36958	1	NA
ENSG00000040608	RTN4R	Tier 3A	Y	Y	N	-	-	schizophrenia	0.667492	45	schizophrenia:0.67
ENSG00000077522	ACTN2	Tier 3B	N	Y	N	-	-	Familial isolated dilated cardiomyopathy	0.770956	16	familial isolated dilated cardiomyopathy:0.77, Familial isolated dilated cardiomyopathy:0.77, Familial dilated cardiomyopathy:0.76, autosomal dominant dilated cardiomyopathy:0.54, Autosomal dominant distal myopathy:0.54
ENSG00000224383	C17orf72	Tier 3B	N	Y	N	-	-	Myotonic syndrome	0.0961548	1	NA
ENSG00000198870	C9orf96	Tier 3B	Y	N	N	-	-	blood protein measurement	0.293992	3	NA
ENSG00000184144	CNTN2	Tier 3B	N	Y	N	-	-	Benign adult familial myoclonic epilepsy	0.675945	486	Benign adult familial myoclonic epilepsy:0.68
ENSG00000154639	CXADR	Tier 3B	N	Y	N	-	-	neutrophil count	0.476806	5	NA
ENSG00000131067	GGT7	Tier 3B	N	Y	N	-	-	age at menarche	0.291397	1	NA
ENSG00000118702	GHRH	Tier 3B	N	Y	N	-	-	body height	0.568334	17	body height:0.57, IGF-1 measurement:0.56
ENSG00000108622	ICAM2	Tier 3B	N	Y	N	-	-	Thromboembolism	0.27102	2	NA
ENSG00000120563	LYZL1	Tier 3B	N	Y	N	-	-	vital capacity	0.387421	5	NA
ENSG00000169876	MUC17	Tier 3B	N	Y	N	-	-	glioblastoma multiforme	0.2728	9	NA
ENSG00000183395	PMCH	Tier 3B	N	Y	N	-	-	head and neck squamous cell carcinoma	0.163353	1	NA
ENSG00000247905	AC006449.1	NA	NA	NA	NA	-	-	NA	NA	NA	NA
ENSG00000234352	AC009264.1	NA	NA	NA	NA	-	-	non-small cell lung carcinoma	0.0239611	2	NA
ENSG00000226757	AC079341.1	NA	NA	NA	NA	-	-	central nervous system cancer	0.0402472	1	NA
ENSG00000131069	ACSS2	NA	NA	NA	NA	-	-	Oral cleft	0.332622	1	NA
ENSG00000184009	ACTG1	NA	NA	NA	NA	-	-	Baraitser-Winter syndrome	0.814944	211	Baraitser-Winter syndrome:0.81, autosomal dominant nonsyndromic hearing loss:0.8, Baraitser-Winter cerebrofrontofacial syndrome:0.64, cancer:0.6, Noonan syndrome:0.53
ENSG00000119844	AFTPH	NA	NA	NA	NA	-	-	gut microbiome measurement	0.236328	1	NA
ENSG00000172650	AGAP5	NA	NA	NA	NA	-	-	atrial fibrillation	0.257262	9	NA
ENSG00000283151	AL049829.1	NA	NA	NA	NA	-	-	NA	NA	NA	NA
ENSG00000173727	AP000769.1	NA	NA	NA	NA	-	-	NA	NA	NA	NA
ENSG00000042753	AP2S1	NA	NA	NA	NA	-	-	Familial hypocalciuric hypercalcemia	0.698337	21	Familial hypocalciuric hypercalcemia:0.7, Familial hypocalciuric hypercalcemia type 3:0.66, familial hypocalciuric hypercalcemia 3:0.62, familial hypocalciuric hypercalcemia:0.62, HIV infection:0.55
ENSG00000267467	APOC4	NA	NA	NA	NA	-	-	low density lipoprotein cholesterol measurement	0.258832	3	NA
ENSG00000165801	ARHGEF40	NA	NA	NA	NA	-	-	lean body mass	0.381284	9	NA
ENSG00000140691	ARMC5	NA	NA	NA	NA	-	-	acth-independent macronodular adrenal hyperplasia 2	0.769049	41	acth-independent macronodular adrenal hyperplasia 2:0.77
ENSG00000124172	ATP5E	NA	NA	NA	NA	-	-	Isolated ATP synthase deficiency	0.498933	3	NA
ENSG00000156966	B3GNT7	NA	NA	NA	NA	-	-	monocyte count	0.372366	3	NA
ENSG00000030110	BAK1	NA	NA	NA	NA	-	-	platelet count	0.675619	42	platelet count:0.68, platelet crit:0.66
ENSG00000105327	BBC3	NA	NA	NA	NA	-	-	appendicular lean mass	0.352578	4	NA
ENSG00000099385	BCL7C	NA	NA	NA	NA	-	-	serum non-albumin protein measurement	0.112767	1	NA
ENSG00000105829	BET1	NA	NA	NA	NA	-	-	blood protein measurement	0.299102	2	NA
ENSG00000166619	BLCAP	NA	NA	NA	NA	-	-	body height	0.202554	1	NA
ENSG00000154640	BTG3	NA	NA	NA	NA	-	-	intelligence	0.35771	2	NA
ENSG00000112578	BYSL	NA	NA	NA	NA	-	-	serum non-albumin protein measurement	0.200285	1	NA
ENSG00000174370	C11orf45	NA	NA	NA	NA	-	-	Varicose veins	0.252232	1	NA
ENSG00000125149	C16orf70	NA	NA	NA	NA	-	-	mean corpuscular volume	0.247395	11	NA
ENSG00000196118	C16orf93	NA	NA	NA	NA	-	-	Glycogen storage disease due to phosphorylase kinase deficiency	0.179	9	NA
ENSG00000185504	C17orf70	NA	NA	NA	NA	-	-	refractive error	0.228752	2	NA
ENSG00000273604	C17orf96	NA	NA	NA	NA	-	-	chronic obstructive pulmonary disease	0.157815	1	NA
ENSG00000232560	C21orf37	NA	NA	NA	NA	-	-	hepatocellular carcinoma	0.0093296	1	NA
ENSG00000154642	C21orf91	NA	NA	NA	NA	-	-	hematocrit	0.398582	2	NA
ENSG00000185056	C5orf47	NA	NA	NA	NA	-	-	age at menopause	0.37896	2	NA
ENSG00000134508	CABLES1	NA	NA	NA	NA	-	-	BMI-adjusted waist circumference	0.522053	35	NA
ENSG00000130940	CASZ1	NA	NA	NA	NA	-	-	systolic blood pressure	0.469303	19	NA
ENSG00000163492	CCDC141	NA	NA	NA	NA	-	-	heart rate	0.406687	4	NA
ENSG00000197599	CCDC154	NA	NA	NA	NA	-	-	reticulocyte measurement	0.158744	1	NA
ENSG00000105321	CCDC9	NA	NA	NA	NA	-	-	eosinophil count	0.26953	5	NA
ENSG00000163660	CCNL1	NA	NA	NA	NA	-	-	body height	0.238363	4	NA
ENSG00000140937	CDH11	NA	NA	NA	NA	-	-	Elsahy-Waters syndrome	0.640069	19	Elsahy-Waters syndrome:0.64, Branchio-skeleto-genital syndrome:0.61
ENSG00000166589	CDH16	NA	NA	NA	NA	-	-	high density lipoprotein cholesterol measurement	0.300987	3	NA
ENSG00000205923	CEMP1	NA	NA	NA	NA	-	-	cancer	0.0384363	1	NA
ENSG00000011523	CEP68	NA	NA	NA	NA	-	-	atrial fibrillation	0.385372	9	NA
ENSG00000172757	CFL1	NA	NA	NA	NA	-	-	breast adenocarcinoma	0.258804	7	NA
ENSG00000154645	CHODL	NA	NA	NA	NA	-	-	urate measurement	0.362475	2	NA
ENSG00000277972	CISD3	NA	NA	NA	NA	-	-	FEV/FEC ratio	0.115896	1	NA
ENSG00000104879	CKM	NA	NA	NA	NA	-	-	self reported educational attainment	0.356873	5	NA
ENSG00000105270	CLIP3	NA	NA	NA	NA	-	-	Lethal congenital contracture syndrome type 3	0.0344522	1	NA
ENSG00000115295	CLIP4	NA	NA	NA	NA	-	-	squamous cell lung carcinoma	0.363492	5	NA
ENSG00000104853	CLPTM1	NA	NA	NA	NA	-	-	family history of AlzheimerÔÇÖs disease	0.266727	4	NA
ENSG00000164309	CMYA5	NA	NA	NA	NA	-	-	diet measurement	0.326522	1	NA
ENSG00000113742	CPEB4	NA	NA	NA	NA	-	-	mean corpuscular volume	0.428355	14	NA
ENSG00000124772	CPNE5	NA	NA	NA	NA	-	-	uterine fibroid	0.168135	1	NA
ENSG00000212710	CTAGE1	NA	NA	NA	NA	-	-	platelet count	0.397253	3	NA
ENSG00000267114	CTB-129P6.11	NA	NA	NA	NA	-	-	small cell lung carcinoma	0.0045799	1	NA
ENSG00000171604	CXXC5	NA	NA	NA	NA	-	-	lean body mass	0.48265	13	NA
ENSG00000215883	CYB5RL	NA	NA	NA	NA	-	-	electrocardiography	0.191697	24	NA
ENSG00000214397	DKFZP779J2370	NA	NA	NA	NA	-	-	NA	NA	NA	NA
ENSG00000176410	DNAJC30	NA	NA	NA	NA	-	-	Leber hereditary optic neuropathy	0.375586	3	NA
ENSG00000213551	DNAJC9	NA	NA	NA	NA	-	-	ovarian carcinoma	0.188024	1	NA
ENSG00000133884	DPF2	NA	NA	NA	NA	-	-	Coffin-Siris syndrome	0.611928	20	Coffin-Siris syndrome:0.61
ENSG00000140025	EFCAB11	NA	NA	NA	NA	-	-	Age-related cataract	0.182733	1	NA
ENSG00000165521	EML5	NA	NA	NA	NA	-	-	chronotype measurement	0.281711	1	NA
ENSG00000108515	ENO3	NA	NA	NA	NA	-	-	Glycogen storage disease due to muscle beta-enolase deficiency	0.683841	111	Glycogen storage disease due to muscle beta-enolase deficiency:0.68, glycogen storage disease due to muscle beta-enolase deficiency:0.62
ENSG00000185087	FAM169B	NA	NA	NA	NA	-	-	NA	NA	NA	NA
ENSG00000166595	FAM96B	NA	NA	NA	NA	-	-	squamous cell lung carcinoma	0.200035	1	NA
ENSG00000152767	FARP1	NA	NA	NA	NA	-	-	mathematical ability	0.375206	4	NA
ENSG00000188878	FBF1	NA	NA	NA	NA	-	-	systolic blood pressure	0.209695	3	NA
ENSG00000099364	FBXL19	NA	NA	NA	NA	-	-	diastolic blood pressure	0.270612	5	NA
ENSG00000134775	FHOD3	NA	NA	NA	NA	-	-	hypertrophic cardiomyopathy	0.565483	20	hypertrophic cardiomyopathy:0.57
ENSG00000197296	FITM2	NA	NA	NA	NA	-	-	Siddiqi syndrome	0.603045	8	Siddiqi syndrome:0.6
ENSG00000154803	FLCN	NA	NA	NA	NA	-	-	Birt-Hogg-Dub?® syndrome	0.758636	1305	Birt-Hogg-Dub?® syndrome:0.76, Familial spontaneous pneumothorax:0.75, Birt-Hogg-Dube syndrome:0.73, familial spontaneous pneumothorax:0.73, Spontaneous pneumothorax:0.66, colorectal adenocarcinoma:0.6, Fibrofolliculoma:0.58, pneumothorax:0.58, Inherited cancer-predisposing syndrome:0.56, renal carcinoma:0.53
ENSG00000053254	FOXN3	NA	NA	NA	NA	-	-	sex hormone-binding globulin measurement	0.459603	6	NA
ENSG00000186765	FSCN2	NA	NA	NA	NA	-	-	Retinitis pigmentosa	0.526304	142	Retinitis pigmentosa:0.53
ENSG00000109458	GAB1	NA	NA	NA	NA	-	-	cancer	0.592269	30	cancer:0.59, bone development disease:0.56
ENSG00000033327	GAB2	NA	NA	NA	NA	-	-	cancer	0.594526	125	cancer:0.59, chronic myelogenous leukemia:0.53
ENSG00000141448	GATA6	NA	NA	NA	NA	-	-	Pancreatic hypoplasia - diabetes - congenital heart disease	0.752828	22	Pancreatic hypoplasia - diabetes - congenital heart disease:0.75, pancreatic hypoplasia-diabetes-congenital heart disease syndrome:0.73, congenital heart disease:0.7, Tetralogy of Fallot:0.68, atrial heart septal defect:0.64, persistent truncus arteriosus:0.56, congenital diaphragmatic hernia:0.55, Abnormality of cardiovascular system morphology:0.55
ENSG00000084734	GCKR	NA	NA	NA	NA	-	-	triglyceride measurement	0.588029	68	triglyceride measurement:0.59
ENSG00000204188	GGNBP1	NA	NA	NA	NA	-	-	Non-syndromic male infertility due to sperm motility disorder	0.0955891	11	NA
ENSG00000126603	GLIS2	NA	NA	NA	NA	-	-	Nephronophthisis	0.662288	237	Nephronophthisis:0.66
ENSG00000114450	GNB4	NA	NA	NA	NA	-	-	Charcot-Marie-Tooth disease dominant intermediate F	0.622239	141	Charcot-Marie-Tooth disease dominant intermediate F:0.62, Charcot-Marie-Tooth disease dominant intermediate F:0.62, Autosomal dominant intermediate Charcot-Marie-Tooth disease type F:0.62, Autosomal dominant intermediate Charcot-Marie-Tooth disease type F:0.62
ENSG00000114745	GORASP1	NA	NA	NA	NA	-	-	medical procedure	0.191845	2	NA
ENSG00000121964	GTDC1	NA	NA	NA	NA	-	-	self reported educational attainment	0.416817	9	NA
ENSG00000006704	GTF2IRD1	NA	NA	NA	NA	-	-	systemic lupus erythematosus	0.405015	10	NA
ENSG00000114450	GTF3C5	NA	NA	NA	NA	-	-	Charcot-Marie-Tooth disease dominant intermediate F	0.622239	141	Charcot-Marie-Tooth disease dominant intermediate F:0.62, Charcot-Marie-Tooth disease dominant intermediate F:0.62, Autosomal dominant intermediate Charcot-Marie-Tooth disease type F:0.62, Autosomal dominant intermediate Charcot-Marie-Tooth disease type F:0.62
ENSG00000237125	HAND2-AS1	NA	NA	NA	NA	-	-	hepatocellular carcinoma	0.0537128	3	NA
ENSG00000148634	HERC4	NA	NA	NA	NA	-	-	sex hormone-binding globulin measurement	0.414157	5	NA
ENSG00000196747	HIST1H2AI	NA	NA	NA	NA	-	-	viral disease	0.503039	3	NA
ENSG00000185130	HIST1H2BL	NA	NA	NA	NA	-	-	viral disease	0.503039	3	NA
ENSG00000149948	HMGA2	NA	NA	NA	NA	-	-	Silver-Russell syndrome	0.63232	16	Silver-Russell syndrome:0.63, body height:0.57, Silver-Russell syndrome 5:0.57
ENSG00000122970	IFT81	NA	NA	NA	NA	-	-	Short rib dysplasia	0.676721	13	Short rib dysplasia:0.68
ENSG00000167930	ITFG3	NA	NA	NA	NA	-	-	mean corpuscular volume	0.336302	22	NA
ENSG00000153814	JAZF1	NA	NA	NA	NA	-	-	type 2 diabetes mellitus	0.5294	116	type 2 diabetes mellitus:0.53
ENSG00000197256	KANK2	NA	NA	NA	NA	-	-	nephrotic syndrome	0.508172	3	NA
ENSG00000196123	KIAA0895L	NA	NA	NA	NA	-	-	heel bone mineral density	0.134412	6	NA
ENSG00000104892	KLC3	NA	NA	NA	NA	-	-	ovarian cancer	0.18479	1	NA
ENSG00000203985	LDLRAD1	NA	NA	NA	NA	-	-	mean corpuscular volume	0.243839	2	NA
ENSG00000161904	LEMD2	NA	NA	NA	NA	-	-	early-onset non-syndromic cataract	0.502834	4	NA
ENSG00000119862	LGALSL	NA	NA	NA	NA	-	-	mathematical ability	0.237262	4	NA
ENSG00000236008	LINC01814	NA	NA	NA	NA	-	-	hepatocellular carcinoma	0.00689922	1	NA
ENSG00000101577	LPIN2	NA	NA	NA	NA	-	-	Majeed syndrome	0.760769	597	Majeed syndrome:0.76, congenital dyserythropoietic anemia:0.53, Congenital dyserythropoietic anemia:0.53
ENSG00000176681	LRRC37A	NA	NA	NA	NA	-	-	Koolen-De Vries syndrome	0.340013	1	NA
ENSG00000170382	LRRN2	NA	NA	NA	NA	-	-	self reported educational attainment	0.472774	10	NA
ENSG00000007392	LUC7L	NA	NA	NA	NA	-	-	reticulocyte measurement	0.211087	9	NA
ENSG00000183060	LYSMD4	NA	NA	NA	NA	-	-		0.292744	5	NA
ENSG00000124641	MED20	NA	NA	NA	NA	-	-	mean corpuscular volume	0.241679	67	NA
ENSG00000101574	METTL4	NA	NA	NA	NA	-	-	diffuse plaque measurement	0.22282	1	NA
ENSG00000128268	MGAT3	NA	NA	NA	NA	-	-	serum IgG glycosylation measurement	0.405623	63	NA
ENSG00000009950	MLXIPL	NA	NA	NA	NA	-	-	triglyceride measurement	0.47645	50	NA
ENSG00000101353	MROH8	NA	NA	NA	NA	-	-	lean body mass	0.320474	14	NA
ENSG00000172732	MUS81	NA	NA	NA	NA	-	-	neutrophil count	0.329431	3	NA
ENSG00000182534	MXRA7	NA	NA	NA	NA	-	-	refractive error measurement	0.340932	4	NA
ENSG00000180209	MYLPF	NA	NA	NA	NA	-	-	Digitotalar dysmorphism	0.473524	4	NA
ENSG00000080986	NDC80	NA	NA	NA	NA	-	-	diffuse plaque measurement	0.123708	1	NA
ENSG00000163531	NFASC	NA	NA	NA	NA	-	-	neurodevelopmental disorder with central and peripheral motor dysfunction	0.652305	19	neurodevelopmental disorder with central and peripheral motor dysfunction:0.65
ENSG00000183072	NKX2-5	NA	NA	NA	NA	-	-	Atrial septal defect - atrioventricular conduction defects	0.826633	298	Atrial septal defect - atrioventricular conduction defects:0.83, atrial septal defect 7:0.8, Tetralogy of Fallot:0.76, thyroid ectopia:0.69, athyreosis:0.69, Thyroid ectopia:0.69, Athyreosis:0.69, thyroid hypoplasia:0.67, Thyroid hypoplasia:0.67, Ventricular septal defect:0.66, atrial heart septal defect:0.65, congenital left-sided heart lesions:0.62, congenital heart disease:0.55
ENSG00000053438	NNAT	NA	NA	NA	NA	-	-	glioblastoma multiforme	0.0759674	6	NA
ENSG00000188039	NWD1	NA	NA	NA	NA	-	-	lean body mass	0.117651	1	NA
ENSG00000100836	PABPN1	NA	NA	NA	NA	-	-	Oculopharyngeal muscular dystrophy	0.687511	175	Oculopharyngeal muscular dystrophy:0.69
ENSG00000124507	PACSIN1	NA	NA	NA	NA	-	-	body mass index	0.401184	6	NA
ENSG00000203880	PCMTD2	NA	NA	NA	NA	-	-	tea consumption measurement	0.257805	3	NA
ENSG00000117461	PIK3R3	NA	NA	NA	NA	-	-	cancer	0.480965	77	NA
ENSG00000179598	PLD6	NA	NA	NA	NA	-	-	breast adenocarcinoma	0.203855	2	NA
ENSG00000178209	PLEC	NA	NA	NA	NA	-	-	Epidermolysis bullosa simplex with muscular dystrophy	0.767438	3562	Epidermolysis bullosa simplex with muscular dystrophy:0.77, Epidermolysis bullosa simplex with pyloric atresia:0.76, Epidermolysis bullosa simplex, Ogna type:0.75, epidermolysis bullosa simplex 5B, with muscular dystrophy:0.73, epidermolysis bullosa simplex 5C, with pyloric atresia:0.71, autosomal recessive limb-girdle muscular dystrophy type 2Q:0.71, Autosomal recessive limb-girdle muscular dyst…
ENSG00000140464	PML	NA	NA	NA	NA	-	-	viral disease	0.476191	125	NA
ENSG00000152359	POC5	NA	NA	NA	NA	-	-	body mass index	0.430136	29	NA
ENSG00000014138	POLA2	NA	NA	NA	NA	-	-	acute myeloid leukemia	0.658129	473	acute myeloid leukemia:0.66, non-small cell lung carcinoma:0.61, acute lymphoblastic leukemia:0.6, chronic lymphocytic leukemia:0.59, pancreatic carcinoma:0.59, breast carcinoma:0.57, leukemia:0.57, ovarian carcinoma:0.57, adult acute lymphoblastic leukemia:0.57, breast cancer:0.56, myelodysplastic syndrome:0.55, acute promyelocytic leukemia:0.55, neoplasm:0.55, pancreatic adenocarcinoma:0.55, ov…
ENSG00000226757	PP12613	NA	NA	NA	NA	-	-	central nervous system cancer	0.0402472	1	NA
ENSG00000074211	PPP2R2C	NA	NA	NA	NA	-	-	type 2 diabetes mellitus	0.212969	3	NA
ENSG00000107758	PPP3CB	NA	NA	NA	NA	-	-	endometrial cancer	0.241261	3	NA
ENSG00000149923	PPP4C	NA	NA	NA	NA	-	-	breast adenocarcinoma	0.251458	5	NA
ENSG00000090565	RAB11FIP3	NA	NA	NA	NA	-	-	platelet count	0.243748	7	NA
ENSG00000197562	RAB40C	NA	NA	NA	NA	-	-	red blood cell distribution width	0.217909	4	NA
ENSG00000203867	RBM20	NA	NA	NA	NA	-	-	Familial isolated dilated cardiomyopathy	0.747878	75	Familial isolated dilated cardiomyopathy:0.75, Familial dilated cardiomyopathy:0.75, familial isolated dilated cardiomyopathy:0.74, dilated cardiomyopathy:0.73
ENSG00000139797	RNF113B	NA	NA	NA	NA	-	-	coronary artery disease	0.131346	2	NA
ENSG00000179580	RNF151	NA	NA	NA	NA	-	-	reticulocyte count	0.0274763	1	NA
ENSG00000158286	RNF207	NA	NA	NA	NA	-	-	electrocardiography	0.441308	47	NA
ENSG00000103549	RNF40	NA	NA	NA	NA	-	-	vital capacity	0.086381	2	NA
ENSG00000149489	ROM1	NA	NA	NA	NA	-	-	Retinitis pigmentosa	0.623087	162	Retinitis pigmentosa:0.62
ENSG00000262223	RP11-1055B8.3	NA	NA	NA	NA	-	-	Down syndrome	0.0271055	1	NA
ENSG00000251537	RP11-385D13.1	NA	NA	NA	NA	-	-	Colon Sessile Serrated Adenoma/Polyp	0.00775301	1	NA
ENSG00000256407	RP11-446E24.4	NA	NA	NA	NA	-	-	NA	NA	NA	NA
ENSG00000261616	RP11-6O2.3	NA	NA	NA	NA	-	-	colorectal cancer	0.0135144	1	NA
ENSG00000272305	RP11-894J14.5	NA	NA	NA	NA	-	-	NA	NA	NA	NA
NA	RP11-93B14.6	NA	NA	NA	NA	-	-	NA	NA	NA	NA
ENSG00000124614	RPS10	NA	NA	NA	NA	-	-	Blackfan-Diamond anemia	0.782318	137	Blackfan-Diamond anemia:0.78, Diamond-Blackfan anemia:0.66
ENSG00000270800	RPS10-NUDT3	NA	NA	NA	NA	-	-	Blackfan-Diamond anemia	0.523901	77	NA
ENSG00000140988	RPS2	NA	NA	NA	NA	-	-	Cystic fibrosis	0.493377	12	NA
ENSG00000160633	SAFB	NA	NA	NA	NA	-	-	mean corpuscular volume	0.200299	7	NA
ENSG00000130254	SAFB2	NA	NA	NA	NA	-	-	mitochondrial DNA measurement	0.211925	2	NA
ENSG00000244486	SCARF2	NA	NA	NA	NA	-	-	Van den Ende-Gupta syndrome	0.772574	44	Van den Ende-Gupta syndrome:0.77, van den Ende-Gupta syndrome:0.72
ENSG00000205138	SDHAF1	NA	NA	NA	NA	-	-	mitochondrial complex II deficiency, nuclear type 1	0.742379	33	mitochondrial complex II deficiency, nuclear type 1:0.74, Mitochondrial disease:0.56
ENSG00000069188	SDK2	NA	NA	NA	NA	-	-	body mass index	0.322131	4	NA
ENSG00000180096	SEPTIN1	NA	NA	NA	NA	-	-	lymphocyte count	0.130619	1	NA
ENSG00000179833	SERTAD2	NA	NA	NA	NA	-	-	mean corpuscular volume	0.499178	13	NA
ENSG00000099381	SETD1A	NA	NA	NA	NA	-	-	epilepsy, early-onset, with or without developmental delay	0.635107	24	epilepsy, early-onset, with or without developmental delay:0.64, schizophrenia:0.58
ENSG00000118473	SGIP1	NA	NA	NA	NA	-	-	electrocardiography	0.494758	70	NA
ENSG00000111252	SH2B3	NA	NA	NA	NA	-	-	platelet count	0.686016	49	platelet count:0.69, platelet crit:0.68, reticulocyte count:0.63, leukocyte count:0.62, cystatin C measurement:0.62, neutrophil count:0.58, reticulocyte measurement:0.58, lymphocyte count:0.57, high density lipoprotein cholesterol measurement:0.57, eosinophil count:0.57, hematocrit:0.55, hemoglobin measurement:0.55, erythrocyte count:0.54
ENSG00000107957	SH3PXD2A	NA	NA	NA	NA	-	-	electrocardiography	0.515195	20	NA
ENSG00000115902	SLC1A4	NA	NA	NA	NA	-	-	spastic tetraplegia-thin corpus callosum-progressive postnatal microcephaly syndrome	0.774762	24	spastic tetraplegia-thin corpus callosum-progressive postnatal microcephaly syndrome:0.77
ENSG00000157637	SLC38A10	NA	NA	NA	NA	-	-		0.240312	4	NA
ENSG00000105641	SLC5A5	NA	NA	NA	NA	-	-	Familial thyroid dyshormonogenesis	0.78081	120	Familial thyroid dyshormonogenesis:0.78
ENSG00000101166	SLMO2	NA	NA	NA	NA	-	-	platelet component distribution width	0.308797	22	NA
ENSG00000235387	SPAAR	NA	NA	NA	NA	-	-	electrocardiography	0.324052	36	NA
ENSG00000170469	SPATA24	NA	NA	NA	NA	-	-	viral load	0.0745764	1	NA
ENSG00000080603	SRCAP	NA	NA	NA	NA	-	-	Floating-Harbor syndrome	0.776661	89	Floating-Harbor syndrome:0.78, floating-Harbor syndrome:0.72
ENSG00000167978	SRRM2	NA	NA	NA	NA	-	-	Neurodevelopmental disorder	0.541867	19	Neurodevelopmental disorder:0.54
ENSG00000157216	SSBP3	NA	NA	NA	NA	-	-	neuroimaging measurement	0.278286	5	NA
ENSG00000123096	SSPN	NA	NA	NA	NA	-	-	atrial fibrillation	0.475524	7	NA
ENSG00000114850	SSR3	NA	NA	NA	NA	-	-	Congenital disorder of glycosylation	0.258706	1	NA
ENSG00000256762	STH	NA	NA	NA	NA	-	-	type 1 diabetes mellitus	0.176469	3	NA
ENSG00000124222	STX16	NA	NA	NA	NA	-	-	Pseudohypoparathyroidism type 1B	0.547968	121	Pseudohypoparathyroidism type 1B:0.55
ENSG00000254995	STX16-NPEPL1	NA	NA	NA	NA	-	-	hemoglobin measurement	0.334192	4	NA
ENSG00000148248	SURF4	NA	NA	NA	NA	-	-	total cholesterol measurement	0.181097	2	NA
ENSG00000197321	SVIL	NA	NA	NA	NA	-	-	myofibrillar myopathy 10	0.508172	3	NA
ENSG00000137413	TAF8	NA	NA	NA	NA	-	-	Microcephaly	0.340568	2	NA
ENSG00000169221	TBC1D10B	NA	NA	NA	NA	-	-	electrocardiography	0.110412	2	NA
ENSG00000183751	TBL3	NA	NA	NA	NA	-	-	cardiovascular disease	0.0449787	1	NA
ENSG00000135111	TBX3	NA	NA	NA	NA	-	-	Ulnar-mammary syndrome	0.769147	350	Ulnar-mammary syndrome:0.77, ulnar-mammary syndrome:0.71
ENSG00000149922	TBX6	NA	NA	NA	NA	-	-	Autosomal dominant spondylocostal dysostosis	0.742673	40	Autosomal dominant spondylocostal dysostosis:0.74
ENSG00000118526	TCF21	NA	NA	NA	NA	-	-	coronary artery disease	0.53786	69	coronary artery disease:0.54
ENSG00000112561	TFEB	NA	NA	NA	NA	-	-	lymphoid neoplasm	0.36958	1	NA
ENSG00000161277	THAP8	NA	NA	NA	NA	-	-	schizophrenia	0.0716119	1	NA
ENSG00000173825	TIGD3	NA	NA	NA	NA	-	-	urate measurement	0.0968261	1	NA
ENSG00000163659	TIPARP	NA	NA	NA	NA	-	-	body mass index	0.387139	6	NA
ENSG00000133069	TMCC2	NA	NA	NA	NA	-	-	mean platelet volume	0.537085	28	mean platelet volume:0.54
ENSG00000185332	TMEM105	NA	NA	NA	NA	-	-	Colon Sessile Serrated Adenoma/Polyp	0.00610045	1	NA
ENSG00000129925	TMEM8A	NA	NA	NA	NA	-	-	serum gamma-glutamyl transferase measurement	0.276192	2	NA
ENSG00000144747	TMF1	NA	NA	NA	NA	-	-	urate measurement	0.209111	1	NA
ENSG00000130204	TOMM40	NA	NA	NA	NA	-	-	Alzheimer disease	0.363123	203	NA
ENSG00000131653	TRAF7	NA	NA	NA	NA	-	-	Global developmental delay	0.416147	3	NA
ENSG00000100991	TRPC4AP	NA	NA	NA	NA	-	-	heel bone mineral density	0.19762	5	NA
ENSG00000117472	TSPAN1	NA	NA	NA	NA	-	-	white matter microstructure measurement	0.0879868	1	NA
ENSG00000168026	TTC21A	NA	NA	NA	NA	-	-	Non-syndromic male infertility due to sperm motility disorder	0.598032	18	azoospermia:0.6, Non-syndromic male infertility due to sperm motility disorder:0.6
ENSG00000120942	UBIAD1	NA	NA	NA	NA	-	-	Schnyder corneal dystrophy	0.8146	161	Schnyder corneal dystrophy:0.81
ENSG00000130717	UCK1	NA	NA	NA	NA	-	-	cutaneous melanoma	0.128187	2	NA
ENSG00000137288	UQCC2	NA	NA	NA	NA	-	-	Isolated CoQ-cytochrome C reductase deficiency	0.666989	7	Isolated CoQ-cytochrome C reductase deficiency:0.67
ENSG00000164663	USP49	NA	NA	NA	NA	-	-	mean corpuscular volume	0.409281	48	NA
ENSG00000132821	VSTM2L	NA	NA	NA	NA	-	-	body mass index	0.394247	2	NA
ENSG00000071462	WBSCR22	NA	NA	NA	NA	-	-	IGF-1 measurement	0.171613	1	NA
ENSG00000075702	WDR62	NA	NA	NA	NA	-	-	Autosomal recessive primary microcephaly	0.80821	248	Autosomal recessive primary microcephaly:0.81, autosomal recessive primary microcephaly:0.78
ENSG00000090238	YPEL3	NA	NA	NA	NA	-	-	eosinophil count	0.144431	9	NA
ENSG00000169554	ZEB2	NA	NA	NA	NA	-	-	Mowat-Wilson syndrome	0.819911	813	Mowat-Wilson syndrome:0.82
ENSG00000174306	ZHX3	NA	NA	NA	NA	-	-	heel bone mineral density	0.349455	8	NA
ENSG00000167635	ZNF146	NA	NA	NA	NA	-	-	monocyte percentage of leukocytes	0.0504735	1	NA
ENSG00000196357	ZNF565	NA	NA	NA	NA	-	-	vital capacity	0.143286	2	NA
ENSG00000167395	ZNF646	NA	NA	NA	NA	-	-	sex hormone-binding globulin measurement	0.30401	6	NA
ENSG00000167394	ZNF668	NA	NA	NA	NA	-	-	Profound global developmental delay	0.415777	2	NA
ENSG00000179965	ZNF771	NA	NA	NA	NA	-	-	sodium measurement	0.117358	2	NA
ENSG00000124203	ZNF831	NA	NA	NA	NA	-	-	lymphocyte percentage of leukocytes	0.42043	5	NA

[truncated: 3 more sheets: ST10_GeneSet, ST11_Pathway, ST12_LookUp]
